# Supplementary material for: Association between densities of adult and immature stages of Aedes aegypti mosquitoes in space and time: implications for vector surveillance
Source: Parasit Vectors. 2022 Apr 19;15:133. doi: 10.1186/s13071-022-05244-4 (PMC9020056; doi:10.1186/s13071-022-05244-4)
Supplement: Supplementary file 1 — Additional file 1. Temporal model database. [file 13071_2022_5244_MOESM1_ESM.xlsx]

## Sheet: database
Additional file 1 - Temporal model database
ID	Year	Month	mosq_ad	BI	Tp_mx	Tp_mn	Md_mx	Md_mn	Tp_md	Evptr	Prc_md_dia
1	2015	Dec	26	6.6	33.98	20.5	32.13	20.93	26.53	18.75	0.25
2	2016	Jan	64	5.6	34.07	19.73	33.2	20.67	26.9	20	18.23
3	2016	Feb	23	3.5	34.75	20.64	33.1	21.26	27.2	19.13	28.53
4	2016	Mar	31	2.9	33.35	19.63	31.53	20.43	25.98	17.5	36.83
5	2016	Apr	12	2	35.58	16.75	34.13	18.1	26.15	11.25	5.4
6	2016	Mai	10	2	31.28	13.13	29.23	14.8	22.03	9	11.08
7	2016	Jun	9	3.4	28.53	10.38	26.15	12.6	19.35	5.5	4.03
8	2016	Jul	8	0.9	29.53	12.18	29	13.08	21.05	6.5	0
9	2016	Aug	2	1.2	32.58	11.68	29.63	13.25	21.43	10.25	7.73
10	2016	Sep	8	0.9	32.35	11.6	29.93	14.55	22.25	9.75	3.6
11	2016	Oct	9	1.8	33.9	15.08	30.88	17.53	24.18	16.25	27.6
12	2016	Nov	30	2.1	34.18	17.35	31.65	19.38	25.53	19.5	17.55
13	2016	Dec	46	5.8	33.48	20.13	31.83	20.75	26.3	15.75	16.45
14	2017	Jan	45	5	31.45	19.88	27.9	20.7	24.28	18	8.63
15	2017	Feb	46	3.1	33.83	20.2	32.05	20.8	26.43	16.25	20.6
16	2017	Mar	34	3.4	32.28	18.73	31.65	19.33	25.5	13.5	6.78
17	2017	Apr	17	2.8	31.7	16.65	29.68	17.88	23.75	12.75	23.1
18	2017	Mai	13	3	30.33	16.15	28.88	17.3	23.1	10	13.23
19	2017	Jun	13	2.3	28.98	10.25	26.85	13.53	20.2	7.75	0.13
20	2017	Jul	4	0.6	28	11.45	27.8	12.15	20	5	0
21	2017	Aug	11	1.2	33.57	14.93	30.9	15.83	23.37	8.67	2.73
22	2017	Sep	12	1.2	34.45	17.28	33.53	18.18	25.85	12	0
23	2017	Oct	21	2.4	35.85	18.23	33.1	20.48	26.78	20	12.95
24	2017	Nov	19	1.8	32.05	17.65	30.45	18.78	24.63	13.5	17.05
25	2017	Dec	46	2.1	33.5	19.83	32.03	20.55	26.3	16	10.88
26	2018	Jan	103	5.7	32.85	19.38	31.15	20.28	25.68	20	19.13
27	2018	Feb	36	1.6	31.63	18.85	30.55	19.78	25.15	13.5	19.23
28	2018	Mar	50	4.3	33.68	21.03	32.65	21.45	27.08	14.5	4.55
29	2018	Apr	26	1.3	31.03	17	30.38	17.98	24.18	7.75	1.08
30	2018	Mai	19	0.5	29.13	13.7	28.2	14.3	21.25	6.75	0.85
31	2018	Jun	10	0.5	30.38	14.85	29.45	15.28	22.35	6.5	0
32	2018	Jul	12	0.3	30.73	12.18	29.33	14.03	21.68	7.75	0
33	2018	Aug	14	0.6	31.28	12.68	29.3	13.48	21.38	7.5	2.55
34	2018	Sep	15	0.9	34.83	15.05	31	15.85	23.45	10.5	9.95
35	2018	Oct	47	2.4	31.7	17.2	29.98	19.18	24.58	13.5	15.75
36	2018	Nov	57	1.4	30.95	18.33	29.8	19.23	24.53	13.25	10.8
37	2018	Dec	31	1.5	33.58	18.25	31.9	19.53	25.7	15	10.2
38	2019	Jan	22	2.1	35.63	20.75	35	21.63	28.33	18.5	0.7
39	2019	Feb	17	1.2	32.45	19.65	30.8	20.4	25.6	14	9.85

## Sheet: dictionary
Variables	names
ID	ID
Year	Year
Month	Month
mosq_ad	Number of female adult Aedes aegypti capture in traps during in all traps by month and year
BI	Breteau index of the study area by month and year
Tp_mx	absolute maximum temperature in the month and year
Tp_mn	absolute minimum temperature in the month and year
Md_mx	average maximum temperature in the month and year
Md_mn	average minimum temperature in the month and year
Tp_md	average temperature in the month and year
Evptr	average evapotranspiration in the month and year
Prc_md_dia	average daily precipitation in the month and year
