# Supplementary material for: Association between densities of adult and immature stages of Aedes aegypti mosquitoes in space and time: implications for vector surveillance
Source: Parasit Vectors. 2022 Apr 19;15:133. doi: 10.1186/s13071-022-05244-4 (PMC9020056; doi:10.1186/s13071-022-05244-4)
Supplement: Supplementary file 3 — Additional file 3. Spatiotemporal model database. [file 13071_2022_5244_MOESM3_ESM.xlsx]

## Sheet: database
Addiitonal file 3 - Spatiotemporal model database
num	ID	LAT_UTM	LONG_UTM	ID.season	adults	BI	Year	Season	Temp_Max	Temp_Min	Media_Max	Media_Min	Temp_Media	Evapo_Media	Precip_Media_Dia
1	1	7.69449e+06	672478	1	2	4.651	2016	Summer	34.75	19.733	32.808	20.952	26.875	19.291	14.936
2	2	7.69436e+06	672324	1	5	6.14	2016	Summer	34.75	19.733	32.808	20.952	26.875	19.291	14.936
3	3	7.69448e+06	672418	1	1	5.517	2016	Summer	34.75	19.733	32.808	20.952	26.875	19.291	14.936
4	4	7.69441e+06	672299	1	0	5.376	2016	Summer	34.75	19.733	32.808	20.952	26.875	19.291	14.936
5	5	7.69435e+06	672545	1	3	3.472	2016	Summer	34.75	19.733	32.808	20.952	26.875	19.291	14.936
6	6	7.69465e+06	672200	1	1	0	2016	Summer	34.75	19.733	32.808	20.952	26.875	19.291	14.936
7	7	7.69471e+06	672210	1	2	0	2016	Summer	34.75	19.733	32.808	20.952	26.875	19.291	14.936
8	8	7.69456e+06	672348	1	1	3.883	2016	Summer	34.75	19.733	32.808	20.952	26.875	19.291	14.936
9	9	7.69441e+06	672549	1	2	3.333	2016	Summer	34.75	19.733	32.808	20.952	26.875	19.291	14.936
10	10	7.69429e+06	672407	1	2	5.825	2016	Summer	34.75	19.733	32.808	20.952	26.875	19.291	14.936
11	11	7.69411e+06	672272	1	0	6.897	2016	Summer	34.75	19.733	32.808	20.952	26.875	19.291	14.936
12	12	7.69411e+06	672387	1	0	5.102	2016	Summer	34.75	19.733	32.808	20.952	26.875	19.291	14.936
13	13	7.6942e+06	672486	1	0	4.878	2016	Summer	34.75	19.733	32.808	20.952	26.875	19.291	14.936
14	14	7.69433e+06	672676	1	0	5.333	2016	Summer	34.75	19.733	32.808	20.952	26.875	19.291	14.936
15	15	7.69406e+06	672406	1	4	3.448	2016	Summer	34.75	19.733	32.808	20.952	26.875	19.291	14.936
16	16	7.69396e+06	672568	1	5	2.381	2016	Summer	34.75	19.733	32.808	20.952	26.875	19.291	14.936
17	17	7.69406e+06	672563	1	3	6.667	2016	Summer	34.75	19.733	32.808	20.952	26.875	19.291	14.936
18	18	7.69372e+06	672505	1	2	1.754	2016	Summer	34.75	19.733	32.808	20.952	26.875	19.291	14.936
19	19	7.69381e+06	672564	1	1	1.389	2016	Summer	34.75	19.733	32.808	20.952	26.875	19.291	14.936
20	20	7.69394e+06	672650	1	1	2.899	2016	Summer	34.75	19.733	32.808	20.952	26.875	19.291	14.936
21	21	7.69394e+06	672800	1	1	4.286	2016	Summer	34.75	19.733	32.808	20.952	26.875	19.291	14.936
22	22	7.69427e+06	672624	1	0	4.712	2016	Summer	34.75	19.733	32.808	20.952	26.875	19.291	14.936
23	23	7.6941e+06	672800	1	3	5.333	2016	Summer	34.75	19.733	32.808	20.952	26.875	19.291	14.936
24	24	7.6942e+06	672831	1	1	10.309	2016	Summer	34.75	19.733	32.808	20.952	26.875	19.291	14.936
25	25	7.69406e+06	672898	1	2	6.034	2016	Summer	34.75	19.733	32.808	20.952	26.875	19.291	14.936
26	26	7.69419e+06	672922	1	1	8.955	2016	Summer	34.75	19.733	32.808	20.952	26.875	19.291	14.936
27	27	7.69423e+06	672783	1	0	8.451	2016	Summer	34.75	19.733	32.808	20.952	26.875	19.291	14.936
28	28	7.69418e+06	672636	1	1	4.511	2016	Summer	34.75	19.733	32.808	20.952	26.875	19.291	14.936
29	29	7.69385e+06	672722	1	1	3.419	2016	Summer	34.75	19.733	32.808	20.952	26.875	19.291	14.936
30	30	7.69421e+06	671930	1	1	0	2016	Summer	34.75	19.733	32.808	20.952	26.875	19.291	14.936
31	31	7.69367e+06	672484	1	18	3.922	2016	Summer	34.75	19.733	32.808	20.952	26.875	19.291	14.936
32	32	7.69377e+06	672735	1	1	2.516	2016	Summer	34.75	19.733	32.808	20.952	26.875	19.291	14.936
33	33	7.6937e+06	672764	1	2	2.083	2016	Summer	34.75	19.733	32.808	20.952	26.875	19.291	14.936
34	34	7.69377e+06	672888	1	3	3.419	2016	Summer	34.75	19.733	32.808	20.952	26.875	19.291	14.936
35	35	7.69379e+06	672934	1	0	4.147	2016	Summer	34.75	19.733	32.808	20.952	26.875	19.291	14.936
36	36	7.69398e+06	672948	1	2	2.685	2016	Summer	34.75	19.733	32.808	20.952	26.875	19.291	14.936
37	37	7.69388e+06	673056	1	0	5.747	2016	Summer	34.75	19.733	32.808	20.952	26.875	19.291	14.936
38	38	7.69432e+06	672977	1	0	25	2016	Summer	34.75	19.733	32.808	20.952	26.875	19.291	14.936
39	39	7.6947e+06	672373	1	2	0	2016	Summer	34.75	19.733	32.808	20.952	26.875	19.291	14.936
40	40	7.69364e+06	673011	1	3	1.111	2016	Summer	34.75	19.733	32.808	20.952	26.875	19.291	14.936
41	41	7.69357e+06	672911	1	3	2.759	2016	Summer	34.75	19.733	32.808	20.952	26.875	19.291	14.936
42	42	7.6935e+06	672700	1	1	7.955	2016	Summer	34.75	19.733	32.808	20.952	26.875	19.291	14.936
43	43	7.69337e+06	672780	1	0	11.667	2016	Summer	34.75	19.733	32.808	20.952	26.875	19.291	14.936
44	44	7.69344e+06	672860	1	3	6.918	2016	Summer	34.75	19.733	32.808	20.952	26.875	19.291	14.936
45	45	7.6935e+06	673000	1	2	3.571	2016	Summer	34.75	19.733	32.808	20.952	26.875	19.291	14.936
46	46	7.69351e+06	673061	1	0	3.846	2016	Summer	34.75	19.733	32.808	20.952	26.875	19.291	14.936
47	47	7.69347e+06	672905	1	2	3.289	2016	Summer	34.75	19.733	32.808	20.952	26.875	19.291	14.936
48	48	7.69332e+06	672878	1	2	5.806	2016	Summer	34.75	19.733	32.808	20.952	26.875	19.291	14.936
49	49	7.69319e+06	672839	1	0	7.407	2016	Summer	34.75	19.733	32.808	20.952	26.875	19.291	14.936
50	50	7.69327e+06	672931	1	1	5.729	2016	Summer	34.75	19.733	32.808	20.952	26.875	19.291	14.936
51	51	7.69339e+06	672968	1	5	4.372	2016	Summer	34.75	19.733	32.808	20.952	26.875	19.291	14.936
52	52	7.6934e+06	673087	1	1	3.604	2016	Summer	34.75	19.733	32.808	20.952	26.875	19.291	14.936
53	53	7.69329e+06	673006	1	1	3.352	2016	Summer	34.75	19.733	32.808	20.952	26.875	19.291	14.936
54	54	7.69325e+06	672867	1	6	6.034	2016	Summer	34.75	19.733	32.808	20.952	26.875	19.291	14.936
55	55	7.69308e+06	672831	1	2	1.639	2016	Summer	34.75	19.733	32.808	20.952	26.875	19.291	14.936
56	56	7.69315e+06	672948	1	2	2.041	2016	Summer	34.75	19.733	32.808	20.952	26.875	19.291	14.936
57	57	7.69314e+06	673011	1	0	3.39	2016	Summer	34.75	19.733	32.808	20.952	26.875	19.291	14.936
58	58	7.69324e+06	673134	1	3	5.435	2016	Summer	34.75	19.733	32.808	20.952	26.875	19.291	14.936
59	59	7.69317e+06	672893	1	2	5.882	2016	Summer	34.75	19.733	32.808	20.952	26.875	19.291	14.936
60	1	7.69449e+06	672478	2	1	3.75	2016	Autumn	35.575	13.125	31.625	17.775	24.716	12.583	18.122
61	2	7.69436e+06	672324	2	1	5	2016	Autumn	35.575	13.125	31.625	17.775	24.716	12.583	18.122
62	3	7.69448e+06	672418	2	1	4.918	2016	Autumn	35.575	13.125	31.625	17.775	24.716	12.583	18.122
63	4	7.69441e+06	672299	2	0	2.703	2016	Autumn	35.575	13.125	31.625	17.775	24.716	12.583	18.122
64	5	7.69435e+06	672545	2	2	4.598	2016	Autumn	35.575	13.125	31.625	17.775	24.716	12.583	18.122
65	6	7.69465e+06	672200	2	0	0	2016	Autumn	35.575	13.125	31.625	17.775	24.716	12.583	18.122
66	7	7.69471e+06	672210	2	1	0	2016	Autumn	35.575	13.125	31.625	17.775	24.716	12.583	18.122
67	8	7.69456e+06	672348	2	1	2.586	2016	Autumn	35.575	13.125	31.625	17.775	24.716	12.583	18.122
68	9	7.69441e+06	672549	2	0	4.211	2016	Autumn	35.575	13.125	31.625	17.775	24.716	12.583	18.122
69	10	7.69429e+06	672407	2	1	3.937	2016	Autumn	35.575	13.125	31.625	17.775	24.716	12.583	18.122
70	11	7.69411e+06	672272	2	0	2.299	2016	Autumn	35.575	13.125	31.625	17.775	24.716	12.583	18.122
71	12	7.69411e+06	672387	2	1	0	2016	Autumn	35.575	13.125	31.625	17.775	24.716	12.583	18.122
72	13	7.6942e+06	672486	2	0	2	2016	Autumn	35.575	13.125	31.625	17.775	24.716	12.583	18.122
73	14	7.69433e+06	672676	2	2	2.02	2016	Autumn	35.575	13.125	31.625	17.775	24.716	12.583	18.122
74	15	7.69406e+06	672406	2	0	0	2016	Autumn	35.575	13.125	31.625	17.775	24.716	12.583	18.122
75	16	7.69396e+06	672568	2	2	1.22	2016	Autumn	35.575	13.125	31.625	17.775	24.716	12.583	18.122
76	17	7.69406e+06	672563	2	0	0	2016	Autumn	35.575	13.125	31.625	17.775	24.716	12.583	18.122
77	18	7.69372e+06	672505	2	1	0	2016	Autumn	35.575	13.125	31.625	17.775	24.716	12.583	18.122
78	19	7.69381e+06	672564	2	2	2.419	2016	Autumn	35.575	13.125	31.625	17.775	24.716	12.583	18.122
79	20	7.69394e+06	672650	2	0	1.786	2016	Autumn	35.575	13.125	31.625	17.775	24.716	12.583	18.122
80	21	7.69394e+06	672800	2	1	2.752	2016	Autumn	35.575	13.125	31.625	17.775	24.716	12.583	18.122
81	22	7.69427e+06	672624	2	2	2.308	2016	Autumn	35.575	13.125	31.625	17.775	24.716	12.583	18.122
82	23	7.6941e+06	672800	2	3	1.22	2016	Autumn	35.575	13.125	31.625	17.775	24.716	12.583	18.122
83	24	7.6942e+06	672831	2	0	2.564	2016	Autumn	35.575	13.125	31.625	17.775	24.716	12.583	18.122
84	25	7.69406e+06	672898	2	1	1.724	2016	Autumn	35.575	13.125	31.625	17.775	24.716	12.583	18.122
85	26	7.69419e+06	672922	2	1	1.538	2016	Autumn	35.575	13.125	31.625	17.775	24.716	12.583	18.122
86	27	7.69423e+06	672783	2	1	2.703	2016	Autumn	35.575	13.125	31.625	17.775	24.716	12.583	18.122
87	28	7.69418e+06	672636	2	0	1.639	2016	Autumn	35.575	13.125	31.625	17.775	24.716	12.583	18.122
88	29	7.69385e+06	672722	2	1	1.923	2016	Autumn	35.575	13.125	31.625	17.775	24.716	12.583	18.122
89	30	7.69421e+06	671930	2	0	0	2016	Autumn	35.575	13.125	31.625	17.775	24.716	12.583	18.122
90	31	7.69367e+06	672484	2	2	0	2016	Autumn	35.575	13.125	31.625	17.775	24.716	12.583	18.122
91	32	7.69377e+06	672735	2	4	2.542	2016	Autumn	35.575	13.125	31.625	17.775	24.716	12.583	18.122
92	33	7.6937e+06	672764	2	1	0.676	2016	Autumn	35.575	13.125	31.625	17.775	24.716	12.583	18.122
93	34	7.69377e+06	672888	2	0	0	2016	Autumn	35.575	13.125	31.625	17.775	24.716	12.583	18.122
94	35	7.69379e+06	672934	2	1	0	2016	Autumn	35.575	13.125	31.625	17.775	24.716	12.583	18.122
95	36	7.69398e+06	672948	2	1	0.917	2016	Autumn	35.575	13.125	31.625	17.775	24.716	12.583	18.122
96	37	7.69388e+06	673056	2	0	1.923	2016	Autumn	35.575	13.125	31.625	17.775	24.716	12.583	18.122
97	38	7.69432e+06	672977	2	1	0	2016	Autumn	35.575	13.125	31.625	17.775	24.716	12.583	18.122
98	39	7.6947e+06	672373	2	1	0	2016	Autumn	35.575	13.125	31.625	17.775	24.716	12.583	18.122
99	40	7.69364e+06	673011	2	3	2.581	2016	Autumn	35.575	13.125	31.625	17.775	24.716	12.583	18.122
100	41	7.69357e+06	672911	2	0	2.979	2016	Autumn	35.575	13.125	31.625	17.775	24.716	12.583	18.122
101	42	7.6935e+06	672700	2	1	1.869	2016	Autumn	35.575	13.125	31.625	17.775	24.716	12.583	18.122
102	43	7.69337e+06	672780	2	0	3.106	2016	Autumn	35.575	13.125	31.625	17.775	24.716	12.583	18.122
103	44	7.69344e+06	672860	2	1	3.097	2016	Autumn	35.575	13.125	31.625	17.775	24.716	12.583	18.122
104	45	7.6935e+06	673000	2	0	3.774	2016	Autumn	35.575	13.125	31.625	17.775	24.716	12.583	18.122
105	46	7.69351e+06	673061	2	2	3.922	2016	Autumn	35.575	13.125	31.625	17.775	24.716	12.583	18.122
106	47	7.69347e+06	672905	2	1	3.139	2016	Autumn	35.575	13.125	31.625	17.775	24.716	12.583	18.122
107	48	7.69332e+06	672878	2	1	1.905	2016	Autumn	35.575	13.125	31.625	17.775	24.716	12.583	18.122
108	49	7.69319e+06	672839	2	0	3.763	2016	Autumn	35.575	13.125	31.625	17.775	24.716	12.583	18.122
109	50	7.69327e+06	672931	2	0	2.294	2016	Autumn	35.575	13.125	31.625	17.775	24.716	12.583	18.122
110	51	7.69339e+06	672968	2	0	1.546	2016	Autumn	35.575	13.125	31.625	17.775	24.716	12.583	18.122
111	52	7.6934e+06	673087	2	0	1.22	2016	Autumn	35.575	13.125	31.625	17.775	24.716	12.583	18.122
112	53	7.69329e+06	673006	2	0	1.053	2016	Autumn	35.575	13.125	31.625	17.775	24.716	12.583	18.122
113	54	7.69325e+06	672867	2	2	2.956	2016	Autumn	35.575	13.125	31.625	17.775	24.716	12.583	18.122
114	55	7.69308e+06	672831	2	1	4	2016	Autumn	35.575	13.125	31.625	17.775	24.716	12.583	18.122
115	56	7.69315e+06	672948	2	0	2.793	2016	Autumn	35.575	13.125	31.625	17.775	24.716	12.583	18.122
116	57	7.69314e+06	673011	2	2	2.752	2016	Autumn	35.575	13.125	31.625	17.775	24.716	12.583	18.122
117	58	7.69324e+06	673134	2	2	1.042	2016	Autumn	35.575	13.125	31.625	17.775	24.716	12.583	18.122
118	59	7.69317e+06	672893	2	0	3.665	2016	Autumn	35.575	13.125	31.625	17.775	24.716	12.583	18.122
119	1	7.69449e+06	672478	3	0	0	2016	Winter	32.575	10.375	28.258	12.975	20.608	7.416	4.167
120	2	7.69436e+06	672324	3	1	1.075	2016	Winter	32.575	10.375	28.258	12.975	20.608	7.416	4.167
121	3	7.69448e+06	672418	3	0	0.725	2016	Winter	32.575	10.375	28.258	12.975	20.608	7.416	4.167
122	4	7.69441e+06	672299	3	0	0.935	2016	Winter	32.575	10.375	28.258	12.975	20.608	7.416	4.167
123	5	7.69435e+06	672545	3	1	2.29	2016	Winter	32.575	10.375	28.258	12.975	20.608	7.416	4.167
124	6	7.69465e+06	672200	3	0	0	2016	Winter	32.575	10.375	28.258	12.975	20.608	7.416	4.167
125	7	7.69471e+06	672210	3	0	0	2016	Winter	32.575	10.375	28.258	12.975	20.608	7.416	4.167
126	8	7.69456e+06	672348	3	0	0	2016	Winter	32.575	10.375	28.258	12.975	20.608	7.416	4.167
127	9	7.69441e+06	672549	3	1	0.645	2016	Winter	32.575	10.375	28.258	12.975	20.608	7.416	4.167
128	10	7.69429e+06	672407	3	2	3.571	2016	Winter	32.575	10.375	28.258	12.975	20.608	7.416	4.167
129	11	7.69411e+06	672272	3	0	2.632	2016	Winter	32.575	10.375	28.258	12.975	20.608	7.416	4.167
130	12	7.69411e+06	672387	3	0	0.781	2016	Winter	32.575	10.375	28.258	12.975	20.608	7.416	4.167
131	13	7.6942e+06	672486	3	0	3.03	2016	Winter	32.575	10.375	28.258	12.975	20.608	7.416	4.167
132	14	7.69433e+06	672676	3	0	1.053	2016	Winter	32.575	10.375	28.258	12.975	20.608	7.416	4.167
133	15	7.69406e+06	672406	3	0	0.855	2016	Winter	32.575	10.375	28.258	12.975	20.608	7.416	4.167
134	16	7.69396e+06	672568	3	0	0.741	2016	Winter	32.575	10.375	28.258	12.975	20.608	7.416	4.167
135	17	7.69406e+06	672563	3	0	0.82	2016	Winter	32.575	10.375	28.258	12.975	20.608	7.416	4.167
136	18	7.69372e+06	672505	3	0	0	2016	Winter	32.575	10.375	28.258	12.975	20.608	7.416	4.167
137	19	7.69381e+06	672564	3	0	0.51	2016	Winter	32.575	10.375	28.258	12.975	20.608	7.416	4.167
138	20	7.69394e+06	672650	3	0	0.621	2016	Winter	32.575	10.375	28.258	12.975	20.608	7.416	4.167
139	21	7.69394e+06	672800	3	2	2.577	2016	Winter	32.575	10.375	28.258	12.975	20.608	7.416	4.167
140	22	7.69427e+06	672624	3	0	0.769	2016	Winter	32.575	10.375	28.258	12.975	20.608	7.416	4.167
141	23	7.6941e+06	672800	3	0	1.974	2016	Winter	32.575	10.375	28.258	12.975	20.608	7.416	4.167
142	24	7.6942e+06	672831	3	1	1.563	2016	Winter	32.575	10.375	28.258	12.975	20.608	7.416	4.167
143	25	7.69406e+06	672898	3	0	3.125	2016	Winter	32.575	10.375	28.258	12.975	20.608	7.416	4.167
144	26	7.69419e+06	672922	3	1	3.509	2016	Winter	32.575	10.375	28.258	12.975	20.608	7.416	4.167
145	27	7.69423e+06	672783	3	1	1.087	2016	Winter	32.575	10.375	28.258	12.975	20.608	7.416	4.167
146	28	7.69418e+06	672636	3	0	0.855	2016	Winter	32.575	10.375	28.258	12.975	20.608	7.416	4.167
147	29	7.69385e+06	672722	3	1	2.139	2016	Winter	32.575	10.375	28.258	12.975	20.608	7.416	4.167
148	30	7.69421e+06	671930	3	0	3.571	2016	Winter	32.575	10.375	28.258	12.975	20.608	7.416	4.167
149	31	7.69367e+06	672484	3	0	0	2016	Winter	32.575	10.375	28.258	12.975	20.608	7.416	4.167
150	32	7.69377e+06	672735	3	0	2.116	2016	Winter	32.575	10.375	28.258	12.975	20.608	7.416	4.167
151	33	7.6937e+06	672764	3	0	2.252	2016	Winter	32.575	10.375	28.258	12.975	20.608	7.416	4.167
152	34	7.69377e+06	672888	3	0	2.703	2016	Winter	32.575	10.375	28.258	12.975	20.608	7.416	4.167
153	35	7.69379e+06	672934	3	0	3.167	2016	Winter	32.575	10.375	28.258	12.975	20.608	7.416	4.167
154	36	7.69398e+06	672948	3	0	2.941	2016	Winter	32.575	10.375	28.258	12.975	20.608	7.416	4.167
155	37	7.69388e+06	673056	3	0	3.704	2016	Winter	32.575	10.375	28.258	12.975	20.608	7.416	4.167
156	38	7.69432e+06	672977	3	1	0	2016	Winter	32.575	10.375	28.258	12.975	20.608	7.416	4.167
157	39	7.6947e+06	672373	3	1	0	2016	Winter	32.575	10.375	28.258	12.975	20.608	7.416	4.167
158	40	7.69364e+06	673011	3	2	1.481	2016	Winter	32.575	10.375	28.258	12.975	20.608	7.416	4.167
159	41	7.69357e+06	672911	3	0	0.893	2016	Winter	32.575	10.375	28.258	12.975	20.608	7.416	4.167
160	42	7.6935e+06	672700	3	0	2.206	2016	Winter	32.575	10.375	28.258	12.975	20.608	7.416	4.167
161	43	7.69337e+06	672780	3	1	1.515	2016	Winter	32.575	10.375	28.258	12.975	20.608	7.416	4.167
162	44	7.69344e+06	672860	3	0	1.681	2016	Winter	32.575	10.375	28.258	12.975	20.608	7.416	4.167
163	45	7.6935e+06	673000	3	0	1.887	2016	Winter	32.575	10.375	28.258	12.975	20.608	7.416	4.167
164	46	7.69351e+06	673061	3	0	2.381	2016	Winter	32.575	10.375	28.258	12.975	20.608	7.416	4.167
165	47	7.69347e+06	672905	3	0	1.845	2016	Winter	32.575	10.375	28.258	12.975	20.608	7.416	4.167
166	48	7.69332e+06	672878	3	0	0.588	2016	Winter	32.575	10.375	28.258	12.975	20.608	7.416	4.167
167	49	7.69319e+06	672839	3	2	0	2016	Winter	32.575	10.375	28.258	12.975	20.608	7.416	4.167
168	50	7.69327e+06	672931	3	0	2.618	2016	Winter	32.575	10.375	28.258	12.975	20.608	7.416	4.167
169	51	7.69339e+06	672968	3	0	2.294	2016	Winter	32.575	10.375	28.258	12.975	20.608	7.416	4.167
170	52	7.6934e+06	673087	3	1	3.125	2016	Winter	32.575	10.375	28.258	12.975	20.608	7.416	4.167
171	53	7.69329e+06	673006	3	0	2.336	2016	Winter	32.575	10.375	28.258	12.975	20.608	7.416	4.167
172	54	7.69325e+06	672867	3	0	0.714	2016	Winter	32.575	10.375	28.258	12.975	20.608	7.416	4.167
173	55	7.69308e+06	672831	3	0	0	2016	Winter	32.575	10.375	28.258	12.975	20.608	7.416	4.167
174	56	7.69315e+06	672948	3	0	2.41	2016	Winter	32.575	10.375	28.258	12.975	20.608	7.416	4.167
175	57	7.69314e+06	673011	3	0	5	2016	Winter	32.575	10.375	28.258	12.975	20.608	7.416	4.167
176	58	7.69324e+06	673134	3	0	4.598	2016	Winter	32.575	10.375	28.258	12.975	20.608	7.416	4.167
177	59	7.69317e+06	672893	3	0	2.778	2016	Winter	32.575	10.375	28.258	12.975	20.608	7.416	4.167
178	1	7.69449e+06	672478	4	2	0.935	2016	Spring	34.175	11.6	30.816	17.15	23.983	15.166	15.98
179	2	7.69436e+06	672324	4	0	0	2016	Spring	34.175	11.6	30.816	17.15	23.983	15.166	15.98
180	3	7.69448e+06	672418	4	0	0.806	2016	Spring	34.175	11.6	30.816	17.15	23.983	15.166	15.98
181	4	7.69441e+06	672299	4	0	0	2016	Spring	34.175	11.6	30.816	17.15	23.983	15.166	15.98
182	5	7.69435e+06	672545	4	0	0.82	2016	Spring	34.175	11.6	30.816	17.15	23.983	15.166	15.98
183	6	7.69465e+06	672200	4	1	2.703	2016	Spring	34.175	11.6	30.816	17.15	23.983	15.166	15.98
184	7	7.69471e+06	672210	4	0	2.174	2016	Spring	34.175	11.6	30.816	17.15	23.983	15.166	15.98
185	8	7.69456e+06	672348	4	1	0.877	2016	Spring	34.175	11.6	30.816	17.15	23.983	15.166	15.98
186	9	7.69441e+06	672549	4	1	0.69	2016	Spring	34.175	11.6	30.816	17.15	23.983	15.166	15.98
187	10	7.69429e+06	672407	4	2	0.806	2016	Spring	34.175	11.6	30.816	17.15	23.983	15.166	15.98
188	11	7.69411e+06	672272	4	3	1.667	2016	Spring	34.175	11.6	30.816	17.15	23.983	15.166	15.98
189	12	7.69411e+06	672387	4	2	0.704	2016	Spring	34.175	11.6	30.816	17.15	23.983	15.166	15.98
190	13	7.6942e+06	672486	4	4	1.429	2016	Spring	34.175	11.6	30.816	17.15	23.983	15.166	15.98
191	14	7.69433e+06	672676	4	1	1	2016	Spring	34.175	11.6	30.816	17.15	23.983	15.166	15.98
192	15	7.69406e+06	672406	4	0	2.5	2016	Spring	34.175	11.6	30.816	17.15	23.983	15.166	15.98
193	16	7.69396e+06	672568	4	1	1.163	2016	Spring	34.175	11.6	30.816	17.15	23.983	15.166	15.98
194	17	7.69406e+06	672563	4	0	3.03	2016	Spring	34.175	11.6	30.816	17.15	23.983	15.166	15.98
195	18	7.69372e+06	672505	4	0	0	2016	Spring	34.175	11.6	30.816	17.15	23.983	15.166	15.98
196	19	7.69381e+06	672564	4	2	0	2016	Spring	34.175	11.6	30.816	17.15	23.983	15.166	15.98
197	20	7.69394e+06	672650	4	0	0.943	2016	Spring	34.175	11.6	30.816	17.15	23.983	15.166	15.98
198	21	7.69394e+06	672800	4	1	0.606	2016	Spring	34.175	11.6	30.816	17.15	23.983	15.166	15.98
199	22	7.69427e+06	672624	4	0	0.68	2016	Spring	34.175	11.6	30.816	17.15	23.983	15.166	15.98
200	23	7.6941e+06	672800	4	1	0	2016	Spring	34.175	11.6	30.816	17.15	23.983	15.166	15.98
201	24	7.6942e+06	672831	4	0	1.493	2016	Spring	34.175	11.6	30.816	17.15	23.983	15.166	15.98
202	25	7.69406e+06	672898	4	0	2.994	2016	Spring	34.175	11.6	30.816	17.15	23.983	15.166	15.98
203	26	7.69419e+06	672922	4	0	2.128	2016	Spring	34.175	11.6	30.816	17.15	23.983	15.166	15.98
204	27	7.69423e+06	672783	4	0	0.952	2016	Spring	34.175	11.6	30.816	17.15	23.983	15.166	15.98
205	28	7.69418e+06	672636	4	0	1.29	2016	Spring	34.175	11.6	30.816	17.15	23.983	15.166	15.98
206	29	7.69385e+06	672722	4	1	0.775	2016	Spring	34.175	11.6	30.816	17.15	23.983	15.166	15.98
207	30	7.69421e+06	671930	4	0	16.667	2016	Spring	34.175	11.6	30.816	17.15	23.983	15.166	15.98
208	31	7.69367e+06	672484	4	1	0	2016	Spring	34.175	11.6	30.816	17.15	23.983	15.166	15.98
209	32	7.69377e+06	672735	4	4	1.266	2016	Spring	34.175	11.6	30.816	17.15	23.983	15.166	15.98
210	33	7.6937e+06	672764	4	1	1	2016	Spring	34.175	11.6	30.816	17.15	23.983	15.166	15.98
211	34	7.69377e+06	672888	4	0	0.99	2016	Spring	34.175	11.6	30.816	17.15	23.983	15.166	15.98
212	35	7.69379e+06	672934	4	0	3.788	2016	Spring	34.175	11.6	30.816	17.15	23.983	15.166	15.98
213	36	7.69398e+06	672948	4	1	4.167	2016	Spring	34.175	11.6	30.816	17.15	23.983	15.166	15.98
214	37	7.69388e+06	673056	4	1	6	2016	Spring	34.175	11.6	30.816	17.15	23.983	15.166	15.98
215	38	7.69432e+06	672977	4	0	16.667	2016	Spring	34.175	11.6	30.816	17.15	23.983	15.166	15.98
216	39	7.6947e+06	672373	4	2	2.857	2016	Spring	34.175	11.6	30.816	17.15	23.983	15.166	15.98
217	40	7.69364e+06	673011	4	2	2.198	2016	Spring	34.175	11.6	30.816	17.15	23.983	15.166	15.98
218	41	7.69357e+06	672911	4	0	1.799	2016	Spring	34.175	11.6	30.816	17.15	23.983	15.166	15.98
219	42	7.6935e+06	672700	4	1	0.641	2016	Spring	34.175	11.6	30.816	17.15	23.983	15.166	15.98
220	43	7.69337e+06	672780	4	0	1.07	2016	Spring	34.175	11.6	30.816	17.15	23.983	15.166	15.98
221	44	7.69344e+06	672860	4	0	0.866	2016	Spring	34.175	11.6	30.816	17.15	23.983	15.166	15.98
222	45	7.6935e+06	673000	4	0	2.339	2016	Spring	34.175	11.6	30.816	17.15	23.983	15.166	15.98
223	46	7.69351e+06	673061	4	5	0.885	2016	Spring	34.175	11.6	30.816	17.15	23.983	15.166	15.98
224	47	7.69347e+06	672905	4	4	0.889	2016	Spring	34.175	11.6	30.816	17.15	23.983	15.166	15.98
225	48	7.69332e+06	672878	4	0	0.529	2016	Spring	34.175	11.6	30.816	17.15	23.983	15.166	15.98
226	49	7.69319e+06	672839	4	0	1.676	2016	Spring	34.175	11.6	30.816	17.15	23.983	15.166	15.98
227	50	7.69327e+06	672931	4	0	0.926	2016	Spring	34.175	11.6	30.816	17.15	23.983	15.166	15.98
228	51	7.69339e+06	672968	4	0	1.081	2016	Spring	34.175	11.6	30.816	17.15	23.983	15.166	15.98
229	52	7.6934e+06	673087	4	0	4.8	2016	Spring	34.175	11.6	30.816	17.15	23.983	15.166	15.98
230	53	7.69329e+06	673006	4	0	3.448	2016	Spring	34.175	11.6	30.816	17.15	23.983	15.166	15.98
231	54	7.69325e+06	672867	4	1	0.595	2016	Spring	34.175	11.6	30.816	17.15	23.983	15.166	15.98
232	55	7.69308e+06	672831	4	0	1.786	2016	Spring	34.175	11.6	30.816	17.15	23.983	15.166	15.98
233	56	7.69315e+06	672948	4	0	2.139	2016	Spring	34.175	11.6	30.816	17.15	23.983	15.166	15.98
234	57	7.69314e+06	673011	4	0	1.481	2016	Spring	34.175	11.6	30.816	17.15	23.983	15.166	15.98
235	58	7.69324e+06	673134	4	1	5.983	2016	Spring	34.175	11.6	30.816	17.15	23.983	15.166	15.98
236	59	7.69317e+06	672893	4	0	1.579	2016	Spring	34.175	11.6	30.816	17.15	23.983	15.166	15.98
237	1	7.69449e+06	672478	5	5	2.985	2017	Summer	33.825	19.875	30.591	20.75	25.667	16.667	14.876
238	2	7.69436e+06	672324	5	4	3.896	2017	Summer	33.825	19.875	30.591	20.75	25.667	16.667	14.876
239	3	7.69448e+06	672418	5	2	3.896	2017	Summer	33.825	19.875	30.591	20.75	25.667	16.667	14.876
240	4	7.69441e+06	672299	5	3	1.667	2017	Summer	33.825	19.875	30.591	20.75	25.667	16.667	14.876
241	5	7.69435e+06	672545	5	1	5.556	2017	Summer	33.825	19.875	30.591	20.75	25.667	16.667	14.876
242	6	7.69465e+06	672200	5	0	2.941	2017	Summer	33.825	19.875	30.591	20.75	25.667	16.667	14.876
243	7	7.69471e+06	672210	5	0	2.439	2017	Summer	33.825	19.875	30.591	20.75	25.667	16.667	14.876
244	8	7.69456e+06	672348	5	2	0	2017	Summer	33.825	19.875	30.591	20.75	25.667	16.667	14.876
245	9	7.69441e+06	672549	5	0	4.854	2017	Summer	33.825	19.875	30.591	20.75	25.667	16.667	14.876
246	10	7.69429e+06	672407	5	0	5.952	2017	Summer	33.825	19.875	30.591	20.75	25.667	16.667	14.876
247	11	7.69411e+06	672272	5	7	1.754	2017	Summer	33.825	19.875	30.591	20.75	25.667	16.667	14.876
248	12	7.69411e+06	672387	5	25	3.191	2017	Summer	33.825	19.875	30.591	20.75	25.667	16.667	14.876
249	13	7.6942e+06	672486	5	11	2.913	2017	Summer	33.825	19.875	30.591	20.75	25.667	16.667	14.876
250	14	7.69433e+06	672676	5	2	2.899	2017	Summer	33.825	19.875	30.591	20.75	25.667	16.667	14.876
251	15	7.69406e+06	672406	5	3	2	2017	Summer	33.825	19.875	30.591	20.75	25.667	16.667	14.876
252	16	7.69396e+06	672568	5	2	1.01	2017	Summer	33.825	19.875	30.591	20.75	25.667	16.667	14.876
253	17	7.69406e+06	672563	5	0	0	2017	Summer	33.825	19.875	30.591	20.75	25.667	16.667	14.876
254	18	7.69372e+06	672505	5	1	1.064	2017	Summer	33.825	19.875	30.591	20.75	25.667	16.667	14.876
255	19	7.69381e+06	672564	5	0	1.504	2017	Summer	33.825	19.875	30.591	20.75	25.667	16.667	14.876
256	20	7.69394e+06	672650	5	1	0.926	2017	Summer	33.825	19.875	30.591	20.75	25.667	16.667	14.876
257	21	7.69394e+06	672800	5	0	6.842	2017	Summer	33.825	19.875	30.591	20.75	25.667	16.667	14.876
258	22	7.69427e+06	672624	5	0	3.704	2017	Summer	33.825	19.875	30.591	20.75	25.667	16.667	14.876
259	23	7.6941e+06	672800	5	3	5.063	2017	Summer	33.825	19.875	30.591	20.75	25.667	16.667	14.876
260	24	7.6942e+06	672831	5	0	7.407	2017	Summer	33.825	19.875	30.591	20.75	25.667	16.667	14.876
261	25	7.69406e+06	672898	5	1	3.165	2017	Summer	33.825	19.875	30.591	20.75	25.667	16.667	14.876
262	26	7.69419e+06	672922	5	1	7.937	2017	Summer	33.825	19.875	30.591	20.75	25.667	16.667	14.876
263	27	7.69423e+06	672783	5	1	6.383	2017	Summer	33.825	19.875	30.591	20.75	25.667	16.667	14.876
264	28	7.69418e+06	672636	5	0	1.639	2017	Summer	33.825	19.875	30.591	20.75	25.667	16.667	14.876
265	29	7.69385e+06	672722	5	0	5.164	2017	Summer	33.825	19.875	30.591	20.75	25.667	16.667	14.876
266	30	7.69421e+06	671930	5	2	0	2017	Summer	33.825	19.875	30.591	20.75	25.667	16.667	14.876
267	31	7.69367e+06	672484	5	1	6.944	2017	Summer	33.825	19.875	30.591	20.75	25.667	16.667	14.876
268	32	7.69377e+06	672735	5	2	4.065	2017	Summer	33.825	19.875	30.591	20.75	25.667	16.667	14.876
269	33	7.6937e+06	672764	5	4	4.016	2017	Summer	33.825	19.875	30.591	20.75	25.667	16.667	14.876
270	34	7.69377e+06	672888	5	2	7.229	2017	Summer	33.825	19.875	30.591	20.75	25.667	16.667	14.876
271	35	7.69379e+06	672934	5	2	11.602	2017	Summer	33.825	19.875	30.591	20.75	25.667	16.667	14.876
272	36	7.69398e+06	672948	5	2	5.97	2017	Summer	33.825	19.875	30.591	20.75	25.667	16.667	14.876
273	37	7.69388e+06	673056	5	0	7.752	2017	Summer	33.825	19.875	30.591	20.75	25.667	16.667	14.876
274	38	7.69432e+06	672977	5	2	22.222	2017	Summer	33.825	19.875	30.591	20.75	25.667	16.667	14.876
275	39	7.6947e+06	672373	5	4	3.704	2017	Summer	33.825	19.875	30.591	20.75	25.667	16.667	14.876
276	40	7.69364e+06	673011	5	6	6.618	2017	Summer	33.825	19.875	30.591	20.75	25.667	16.667	14.876
277	41	7.69357e+06	672911	5	3	7.143	2017	Summer	33.825	19.875	30.591	20.75	25.667	16.667	14.876
278	42	7.6935e+06	672700	5	8	3.425	2017	Summer	33.825	19.875	30.591	20.75	25.667	16.667	14.876
279	43	7.69337e+06	672780	5	6	3.974	2017	Summer	33.825	19.875	30.591	20.75	25.667	16.667	14.876
280	44	7.69344e+06	672860	5	3	7.547	2017	Summer	33.825	19.875	30.591	20.75	25.667	16.667	14.876
281	45	7.6935e+06	673000	5	1	7.009	2017	Summer	33.825	19.875	30.591	20.75	25.667	16.667	14.876
282	46	7.69351e+06	673061	5	3	10.067	2017	Summer	33.825	19.875	30.591	20.75	25.667	16.667	14.876
283	47	7.69347e+06	672905	5	1	8.12	2017	Summer	33.825	19.875	30.591	20.75	25.667	16.667	14.876
284	48	7.69332e+06	672878	5	1	1.818	2017	Summer	33.825	19.875	30.591	20.75	25.667	16.667	14.876
285	49	7.69319e+06	672839	5	3	2.674	2017	Summer	33.825	19.875	30.591	20.75	25.667	16.667	14.876
286	50	7.69327e+06	672931	5	0	4.015	2017	Summer	33.825	19.875	30.591	20.75	25.667	16.667	14.876
287	51	7.69339e+06	672968	5	1	8.85	2017	Summer	33.825	19.875	30.591	20.75	25.667	16.667	14.876
288	52	7.6934e+06	673087	5	0	8.553	2017	Summer	33.825	19.875	30.591	20.75	25.667	16.667	14.876
289	53	7.69329e+06	673006	5	0	4.983	2017	Summer	33.825	19.875	30.591	20.75	25.667	16.667	14.876
290	54	7.69325e+06	672867	5	2	2.844	2017	Summer	33.825	19.875	30.591	20.75	25.667	16.667	14.876
291	55	7.69308e+06	672831	5	1	1.802	2017	Summer	33.825	19.875	30.591	20.75	25.667	16.667	14.876
292	56	7.69315e+06	672948	5	1	2.954	2017	Summer	33.825	19.875	30.591	20.75	25.667	16.667	14.876
293	57	7.69314e+06	673011	5	1	4.813	2017	Summer	33.825	19.875	30.591	20.75	25.667	16.667	14.876
294	58	7.69324e+06	673134	5	0	4.233	2017	Summer	33.825	19.875	30.591	20.75	25.667	16.667	14.876
295	59	7.69317e+06	672893	5	0	3.879	2017	Summer	33.825	19.875	30.591	20.75	25.667	16.667	14.876
296	1	7.69449e+06	672478	6	4	3.125	2017	Autumn	32.275	16.15	30.066	18.166	24.11	12.083	13.995
297	2	7.69436e+06	672324	6	2	2.222	2017	Autumn	32.275	16.15	30.066	18.166	24.11	12.083	13.995
298	3	7.69448e+06	672418	6	2	1.98	2017	Autumn	32.275	16.15	30.066	18.166	24.11	12.083	13.995
299	4	7.69441e+06	672299	6	0	1.163	2017	Autumn	32.275	16.15	30.066	18.166	24.11	12.083	13.995
300	5	7.69435e+06	672545	6	0	5.6	2017	Autumn	32.275	16.15	30.066	18.166	24.11	12.083	13.995
301	6	7.69465e+06	672200	6	0	1.786	2017	Autumn	32.275	16.15	30.066	18.166	24.11	12.083	13.995
302	7	7.69471e+06	672210	6	0	1.613	2017	Autumn	32.275	16.15	30.066	18.166	24.11	12.083	13.995
303	8	7.69456e+06	672348	6	0	0.935	2017	Autumn	32.275	16.15	30.066	18.166	24.11	12.083	13.995
304	9	7.69441e+06	672549	6	0	3.571	2017	Autumn	32.275	16.15	30.066	18.166	24.11	12.083	13.995
305	10	7.69429e+06	672407	6	0	0	2017	Autumn	32.275	16.15	30.066	18.166	24.11	12.083	13.995
306	11	7.69411e+06	672272	6	3	2.74	2017	Autumn	32.275	16.15	30.066	18.166	24.11	12.083	13.995
307	12	7.69411e+06	672387	6	7	3.39	2017	Autumn	32.275	16.15	30.066	18.166	24.11	12.083	13.995
308	13	7.6942e+06	672486	6	5	3.883	2017	Autumn	32.275	16.15	30.066	18.166	24.11	12.083	13.995
309	14	7.69433e+06	672676	6	5	5.556	2017	Autumn	32.275	16.15	30.066	18.166	24.11	12.083	13.995
310	15	7.69406e+06	672406	6	0	4.545	2017	Autumn	32.275	16.15	30.066	18.166	24.11	12.083	13.995
311	16	7.69396e+06	672568	6	0	5.31	2017	Autumn	32.275	16.15	30.066	18.166	24.11	12.083	13.995
312	17	7.69406e+06	672563	6	0	5.455	2017	Autumn	32.275	16.15	30.066	18.166	24.11	12.083	13.995
313	18	7.69372e+06	672505	6	1	6.25	2017	Autumn	32.275	16.15	30.066	18.166	24.11	12.083	13.995
314	19	7.69381e+06	672564	6	0	3.738	2017	Autumn	32.275	16.15	30.066	18.166	24.11	12.083	13.995
315	20	7.69394e+06	672650	6	0	3.419	2017	Autumn	32.275	16.15	30.066	18.166	24.11	12.083	13.995
316	21	7.69394e+06	672800	6	0	2.767	2017	Autumn	32.275	16.15	30.066	18.166	24.11	12.083	13.995
317	22	7.69427e+06	672624	6	0	5.085	2017	Autumn	32.275	16.15	30.066	18.166	24.11	12.083	13.995
318	23	7.6941e+06	672800	6	0	4.615	2017	Autumn	32.275	16.15	30.066	18.166	24.11	12.083	13.995
319	24	7.6942e+06	672831	6	0	5.983	2017	Autumn	32.275	16.15	30.066	18.166	24.11	12.083	13.995
320	25	7.69406e+06	672898	6	1	7.692	2017	Autumn	32.275	16.15	30.066	18.166	24.11	12.083	13.995
321	26	7.69419e+06	672922	6	0	6.25	2017	Autumn	32.275	16.15	30.066	18.166	24.11	12.083	13.995
322	27	7.69423e+06	672783	6	0	2.878	2017	Autumn	32.275	16.15	30.066	18.166	24.11	12.083	13.995
323	28	7.69418e+06	672636	6	1	4.138	2017	Autumn	32.275	16.15	30.066	18.166	24.11	12.083	13.995
324	29	7.69385e+06	672722	6	2	2.252	2017	Autumn	32.275	16.15	30.066	18.166	24.11	12.083	13.995
325	30	7.69421e+06	671930	6	3	0	2017	Autumn	32.275	16.15	30.066	18.166	24.11	12.083	13.995
326	31	7.69367e+06	672484	6	1	2.439	2017	Autumn	32.275	16.15	30.066	18.166	24.11	12.083	13.995
327	32	7.69377e+06	672735	6	1	2.315	2017	Autumn	32.275	16.15	30.066	18.166	24.11	12.083	13.995
328	33	7.6937e+06	672764	6	1	1.832	2017	Autumn	32.275	16.15	30.066	18.166	24.11	12.083	13.995
329	34	7.69377e+06	672888	6	0	1.333	2017	Autumn	32.275	16.15	30.066	18.166	24.11	12.083	13.995
330	35	7.69379e+06	672934	6	0	1.2	2017	Autumn	32.275	16.15	30.066	18.166	24.11	12.083	13.995
331	36	7.69398e+06	672948	6	0	5.906	2017	Autumn	32.275	16.15	30.066	18.166	24.11	12.083	13.995
332	37	7.69388e+06	673056	6	1	3.226	2017	Autumn	32.275	16.15	30.066	18.166	24.11	12.083	13.995
333	38	7.69432e+06	672977	6	0	0	2017	Autumn	32.275	16.15	30.066	18.166	24.11	12.083	13.995
334	39	7.6947e+06	672373	6	5	1.724	2017	Autumn	32.275	16.15	30.066	18.166	24.11	12.083	13.995
335	40	7.69364e+06	673011	6	3	3.333	2017	Autumn	32.275	16.15	30.066	18.166	24.11	12.083	13.995
336	41	7.69357e+06	672911	6	1	4.396	2017	Autumn	32.275	16.15	30.066	18.166	24.11	12.083	13.995
337	42	7.6935e+06	672700	6	3	2.128	2017	Autumn	32.275	16.15	30.066	18.166	24.11	12.083	13.995
338	43	7.69337e+06	672780	6	3	2.186	2017	Autumn	32.275	16.15	30.066	18.166	24.11	12.083	13.995
339	44	7.69344e+06	672860	6	2	3.226	2017	Autumn	32.275	16.15	30.066	18.166	24.11	12.083	13.995
340	45	7.6935e+06	673000	6	0	5.556	2017	Autumn	32.275	16.15	30.066	18.166	24.11	12.083	13.995
341	46	7.69351e+06	673061	6	0	6.623	2017	Autumn	32.275	16.15	30.066	18.166	24.11	12.083	13.995
342	47	7.69347e+06	672905	6	2	3.738	2017	Autumn	32.275	16.15	30.066	18.166	24.11	12.083	13.995
343	48	7.69332e+06	672878	6	1	1.672	2017	Autumn	32.275	16.15	30.066	18.166	24.11	12.083	13.995
344	49	7.69319e+06	672839	6	0	0.495	2017	Autumn	32.275	16.15	30.066	18.166	24.11	12.083	13.995
345	50	7.69327e+06	672931	6	0	1.948	2017	Autumn	32.275	16.15	30.066	18.166	24.11	12.083	13.995
346	51	7.69339e+06	672968	6	0	4.231	2017	Autumn	32.275	16.15	30.066	18.166	24.11	12.083	13.995
347	52	7.6934e+06	673087	6	0	3.497	2017	Autumn	32.275	16.15	30.066	18.166	24.11	12.083	13.995
348	53	7.69329e+06	673006	6	0	2.606	2017	Autumn	32.275	16.15	30.066	18.166	24.11	12.083	13.995
349	54	7.69325e+06	672867	6	1	0.395	2017	Autumn	32.275	16.15	30.066	18.166	24.11	12.083	13.995
350	55	7.69308e+06	672831	6	0	0	2017	Autumn	32.275	16.15	30.066	18.166	24.11	12.083	13.995
351	56	7.69315e+06	672948	6	1	2.155	2017	Autumn	32.275	16.15	30.066	18.166	24.11	12.083	13.995
352	57	7.69314e+06	673011	6	0	3.676	2017	Autumn	32.275	16.15	30.066	18.166	24.11	12.083	13.995
353	58	7.69324e+06	673134	6	0	3.448	2017	Autumn	32.275	16.15	30.066	18.166	24.11	12.083	13.995
354	59	7.69317e+06	672893	6	2	1.732	2017	Autumn	32.275	16.15	30.066	18.166	24.11	12.083	13.995
355	1	7.69449e+06	672478	7	0	1.205	2017	Winter	33.5667	10.25	28.5166	13.836	21.188	7.139	0.997
356	2	7.69436e+06	672324	7	1	0.813	2017	Winter	33.5667	10.25	28.5166	13.836	21.188	7.139	0.997
357	3	7.69448e+06	672418	7	0	0.99	2017	Winter	33.5667	10.25	28.5166	13.836	21.188	7.139	0.997
358	4	7.69441e+06	672299	7	1	1.02	2017	Winter	33.5667	10.25	28.5166	13.836	21.188	7.139	0.997
359	5	7.69435e+06	672545	7	1	0.709	2017	Winter	33.5667	10.25	28.5166	13.836	21.188	7.139	0.997
360	6	7.69465e+06	672200	7	0	0	2017	Winter	33.5667	10.25	28.5166	13.836	21.188	7.139	0.997
361	7	7.69471e+06	672210	7	0	0	2017	Winter	33.5667	10.25	28.5166	13.836	21.188	7.139	0.997
362	8	7.69456e+06	672348	7	0	1.19	2017	Winter	33.5667	10.25	28.5166	13.836	21.188	7.139	0.997
363	9	7.69441e+06	672549	7	1	0.769	2017	Winter	33.5667	10.25	28.5166	13.836	21.188	7.139	0.997
364	10	7.69429e+06	672407	7	4	1.923	2017	Winter	33.5667	10.25	28.5166	13.836	21.188	7.139	0.997
365	11	7.69411e+06	672272	7	0	1.408	2017	Winter	33.5667	10.25	28.5166	13.836	21.188	7.139	0.997
366	12	7.69411e+06	672387	7	1	0.82	2017	Winter	33.5667	10.25	28.5166	13.836	21.188	7.139	0.997
367	13	7.6942e+06	672486	7	0	1.471	2017	Winter	33.5667	10.25	28.5166	13.836	21.188	7.139	0.997
368	14	7.69433e+06	672676	7	0	0.654	2017	Winter	33.5667	10.25	28.5166	13.836	21.188	7.139	0.997
369	15	7.69406e+06	672406	7	1	0.98	2017	Winter	33.5667	10.25	28.5166	13.836	21.188	7.139	0.997
370	16	7.69396e+06	672568	7	0	1.176	2017	Winter	33.5667	10.25	28.5166	13.836	21.188	7.139	0.997
371	17	7.69406e+06	672563	7	0	1.869	2017	Winter	33.5667	10.25	28.5166	13.836	21.188	7.139	0.997
372	18	7.69372e+06	672505	7	0	1.613	2017	Winter	33.5667	10.25	28.5166	13.836	21.188	7.139	0.997
373	19	7.69381e+06	672564	7	0	1.802	2017	Winter	33.5667	10.25	28.5166	13.836	21.188	7.139	0.997
374	20	7.69394e+06	672650	7	0	1.042	2017	Winter	33.5667	10.25	28.5166	13.836	21.188	7.139	0.997
375	21	7.69394e+06	672800	7	1	1.13	2017	Winter	33.5667	10.25	28.5166	13.836	21.188	7.139	0.997
376	22	7.69427e+06	672624	7	0	1.075	2017	Winter	33.5667	10.25	28.5166	13.836	21.188	7.139	0.997
377	23	7.6941e+06	672800	7	1	0.602	2017	Winter	33.5667	10.25	28.5166	13.836	21.188	7.139	0.997
378	24	7.6942e+06	672831	7	0	0	2017	Winter	33.5667	10.25	28.5166	13.836	21.188	7.139	0.997
379	25	7.69406e+06	672898	7	1	0.694	2017	Winter	33.5667	10.25	28.5166	13.836	21.188	7.139	0.997
380	26	7.69419e+06	672922	7	0	0	2017	Winter	33.5667	10.25	28.5166	13.836	21.188	7.139	0.997
381	27	7.69423e+06	672783	7	0	0	2017	Winter	33.5667	10.25	28.5166	13.836	21.188	7.139	0.997
382	28	7.69418e+06	672636	7	0	0.699	2017	Winter	33.5667	10.25	28.5166	13.836	21.188	7.139	0.997
383	29	7.69385e+06	672722	7	1	1.149	2017	Winter	33.5667	10.25	28.5166	13.836	21.188	7.139	0.997
384	30	7.69421e+06	671930	7	1	0	2017	Winter	33.5667	10.25	28.5166	13.836	21.188	7.139	0.997
385	31	7.69367e+06	672484	7	0	0	2017	Winter	33.5667	10.25	28.5166	13.836	21.188	7.139	0.997
386	32	7.69377e+06	672735	7	0	0.971	2017	Winter	33.5667	10.25	28.5166	13.836	21.188	7.139	0.997
387	33	7.6937e+06	672764	7	1	0.82	2017	Winter	33.5667	10.25	28.5166	13.836	21.188	7.139	0.997
388	34	7.69377e+06	672888	7	0	0.382	2017	Winter	33.5667	10.25	28.5166	13.836	21.188	7.139	0.997
389	35	7.69379e+06	672934	7	1	0	2017	Winter	33.5667	10.25	28.5166	13.836	21.188	7.139	0.997
390	36	7.69398e+06	672948	7	0	0.69	2017	Winter	33.5667	10.25	28.5166	13.836	21.188	7.139	0.997
391	37	7.69388e+06	673056	7	0	0	2017	Winter	33.5667	10.25	28.5166	13.836	21.188	7.139	0.997
392	38	7.69432e+06	672977	7	0	0	2017	Winter	33.5667	10.25	28.5166	13.836	21.188	7.139	0.997
393	39	7.6947e+06	672373	7	0	0	2017	Winter	33.5667	10.25	28.5166	13.836	21.188	7.139	0.997
394	40	7.69364e+06	673011	7	1	0	2017	Winter	33.5667	10.25	28.5166	13.836	21.188	7.139	0.997
395	41	7.69357e+06	672911	7	0	0	2017	Winter	33.5667	10.25	28.5166	13.836	21.188	7.139	0.997
396	42	7.6935e+06	672700	7	0	0.82	2017	Winter	33.5667	10.25	28.5166	13.836	21.188	7.139	0.997
397	43	7.69337e+06	672780	7	3	0.541	2017	Winter	33.5667	10.25	28.5166	13.836	21.188	7.139	0.997
398	44	7.69344e+06	672860	7	0	0.461	2017	Winter	33.5667	10.25	28.5166	13.836	21.188	7.139	0.997
399	45	7.6935e+06	673000	7	0	0	2017	Winter	33.5667	10.25	28.5166	13.836	21.188	7.139	0.997
400	46	7.69351e+06	673061	7	0	0	2017	Winter	33.5667	10.25	28.5166	13.836	21.188	7.139	0.997
401	47	7.69347e+06	672905	7	0	0.427	2017	Winter	33.5667	10.25	28.5166	13.836	21.188	7.139	0.997
402	48	7.69332e+06	672878	7	0	1.456	2017	Winter	33.5667	10.25	28.5166	13.836	21.188	7.139	0.997
403	49	7.69319e+06	672839	7	0	1.676	2017	Winter	33.5667	10.25	28.5166	13.836	21.188	7.139	0.997
404	50	7.69327e+06	672931	7	0	1.205	2017	Winter	33.5667	10.25	28.5166	13.836	21.188	7.139	0.997
405	51	7.69339e+06	672968	7	0	0.806	2017	Winter	33.5667	10.25	28.5166	13.836	21.188	7.139	0.997
406	52	7.6934e+06	673087	7	0	5.797	2017	Winter	33.5667	10.25	28.5166	13.836	21.188	7.139	0.997
407	53	7.69329e+06	673006	7	0	3.745	2017	Winter	33.5667	10.25	28.5166	13.836	21.188	7.139	0.997
408	54	7.69325e+06	672867	7	0	1.796	2017	Winter	33.5667	10.25	28.5166	13.836	21.188	7.139	0.997
409	55	7.69308e+06	672831	7	3	0	2017	Winter	33.5667	10.25	28.5166	13.836	21.188	7.139	0.997
410	56	7.69315e+06	672948	7	0	1.288	2017	Winter	33.5667	10.25	28.5166	13.836	21.188	7.139	0.997
411	57	7.69314e+06	673011	7	4	0	2017	Winter	33.5667	10.25	28.5166	13.836	21.188	7.139	0.997
412	58	7.69324e+06	673134	7	0	5.769	2017	Winter	33.5667	10.25	28.5166	13.836	21.188	7.139	0.997
413	59	7.69317e+06	672893	7	0	1.408	2017	Winter	33.5667	10.25	28.5166	13.836	21.188	7.139	0.997
414	1	7.69449e+06	672478	8	2	1.538	2017	Spring	35.85	17.275	32.358	19.142	25.75	15.167	9.435
415	2	7.69436e+06	672324	8	1	0.962	2017	Spring	35.85	17.275	32.358	19.142	25.75	15.167	9.435
416	3	7.69448e+06	672418	8	1	0	2017	Spring	35.85	17.275	32.358	19.142	25.75	15.167	9.435
417	4	7.69441e+06	672299	8	3	1.176	2017	Spring	35.85	17.275	32.358	19.142	25.75	15.167	9.435
418	5	7.69435e+06	672545	8	2	0.893	2017	Spring	35.85	17.275	32.358	19.142	25.75	15.167	9.435
419	6	7.69465e+06	672200	8	3	0	2017	Spring	35.85	17.275	32.358	19.142	25.75	15.167	9.435
420	7	7.69471e+06	672210	8	0	0	2017	Spring	35.85	17.275	32.358	19.142	25.75	15.167	9.435
421	8	7.69456e+06	672348	8	1	0	2017	Spring	35.85	17.275	32.358	19.142	25.75	15.167	9.435
422	9	7.69441e+06	672549	8	0	1.064	2017	Spring	35.85	17.275	32.358	19.142	25.75	15.167	9.435
423	10	7.69429e+06	672407	8	0	0	2017	Spring	35.85	17.275	32.358	19.142	25.75	15.167	9.435
424	11	7.69411e+06	672272	8	2	1.19	2017	Spring	35.85	17.275	32.358	19.142	25.75	15.167	9.435
425	12	7.69411e+06	672387	8	0	1.389	2017	Spring	35.85	17.275	32.358	19.142	25.75	15.167	9.435
426	13	7.6942e+06	672486	8	2	0.769	2017	Spring	35.85	17.275	32.358	19.142	25.75	15.167	9.435
427	14	7.69433e+06	672676	8	0	0	2017	Spring	35.85	17.275	32.358	19.142	25.75	15.167	9.435
428	15	7.69406e+06	672406	8	0	2.239	2017	Spring	35.85	17.275	32.358	19.142	25.75	15.167	9.435
429	16	7.69396e+06	672568	8	0	3.061	2017	Spring	35.85	17.275	32.358	19.142	25.75	15.167	9.435
430	17	7.69406e+06	672563	8	1	3.509	2017	Spring	35.85	17.275	32.358	19.142	25.75	15.167	9.435
431	18	7.69372e+06	672505	8	1	3.846	2017	Spring	35.85	17.275	32.358	19.142	25.75	15.167	9.435
432	19	7.69381e+06	672564	8	4	5.217	2017	Spring	35.85	17.275	32.358	19.142	25.75	15.167	9.435
433	20	7.69394e+06	672650	8	1	4.444	2017	Spring	35.85	17.275	32.358	19.142	25.75	15.167	9.435
434	21	7.69394e+06	672800	8	1	0.966	2017	Spring	35.85	17.275	32.358	19.142	25.75	15.167	9.435
435	22	7.69427e+06	672624	8	0	0.735	2017	Spring	35.85	17.275	32.358	19.142	25.75	15.167	9.435
436	23	7.6941e+06	672800	8	0	2.632	2017	Spring	35.85	17.275	32.358	19.142	25.75	15.167	9.435
437	24	7.6942e+06	672831	8	0	3.03	2017	Spring	35.85	17.275	32.358	19.142	25.75	15.167	9.435
438	25	7.69406e+06	672898	8	0	1.681	2017	Spring	35.85	17.275	32.358	19.142	25.75	15.167	9.435
439	26	7.69419e+06	672922	8	0	3.448	2017	Spring	35.85	17.275	32.358	19.142	25.75	15.167	9.435
440	27	7.69423e+06	672783	8	1	2.532	2017	Spring	35.85	17.275	32.358	19.142	25.75	15.167	9.435
441	28	7.69418e+06	672636	8	1	1.98	2017	Spring	35.85	17.275	32.358	19.142	25.75	15.167	9.435
442	29	7.69385e+06	672722	8	0	1.163	2017	Spring	35.85	17.275	32.358	19.142	25.75	15.167	9.435
443	30	7.69421e+06	671930	8	1	0	2017	Spring	35.85	17.275	32.358	19.142	25.75	15.167	9.435
444	31	7.69367e+06	672484	8	4	6.944	2017	Spring	35.85	17.275	32.358	19.142	25.75	15.167	9.435
445	32	7.69377e+06	672735	8	2	1.215	2017	Spring	35.85	17.275	32.358	19.142	25.75	15.167	9.435
446	33	7.6937e+06	672764	8	5	0.987	2017	Spring	35.85	17.275	32.358	19.142	25.75	15.167	9.435
447	34	7.69377e+06	672888	8	0	2.516	2017	Spring	35.85	17.275	32.358	19.142	25.75	15.167	9.435
448	35	7.69379e+06	672934	8	1	2.542	2017	Spring	35.85	17.275	32.358	19.142	25.75	15.167	9.435
449	36	7.69398e+06	672948	8	1	0	2017	Spring	35.85	17.275	32.358	19.142	25.75	15.167	9.435
450	37	7.69388e+06	673056	8	1	2.381	2017	Spring	35.85	17.275	32.358	19.142	25.75	15.167	9.435
451	38	7.69432e+06	672977	8	0	0	2017	Spring	35.85	17.275	32.358	19.142	25.75	15.167	9.435
452	39	7.6947e+06	672373	8	2	0	2017	Spring	35.85	17.275	32.358	19.142	25.75	15.167	9.435
453	40	7.69364e+06	673011	8	1	2.747	2017	Spring	35.85	17.275	32.358	19.142	25.75	15.167	9.435
454	41	7.69357e+06	672911	8	0	1.818	2017	Spring	35.85	17.275	32.358	19.142	25.75	15.167	9.435
455	42	7.6935e+06	672700	8	1	2.041	2017	Spring	35.85	17.275	32.358	19.142	25.75	15.167	9.435
456	43	7.69337e+06	672780	8	0	1.339	2017	Spring	35.85	17.275	32.358	19.142	25.75	15.167	9.435
457	44	7.69344e+06	672860	8	0	0.968	2017	Spring	35.85	17.275	32.358	19.142	25.75	15.167	9.435
458	45	7.6935e+06	673000	8	0	0.439	2017	Spring	35.85	17.275	32.358	19.142	25.75	15.167	9.435
459	46	7.69351e+06	673061	8	0	0.735	2017	Spring	35.85	17.275	32.358	19.142	25.75	15.167	9.435
460	47	7.69347e+06	672905	8	1	0.906	2017	Spring	35.85	17.275	32.358	19.142	25.75	15.167	9.435
461	48	7.69332e+06	672878	8	0	0.662	2017	Spring	35.85	17.275	32.358	19.142	25.75	15.167	9.435
462	49	7.69319e+06	672839	8	0	2.715	2017	Spring	35.85	17.275	32.358	19.142	25.75	15.167	9.435
463	50	7.69327e+06	672931	8	1	1.942	2017	Spring	35.85	17.275	32.358	19.142	25.75	15.167	9.435
464	51	7.69339e+06	672968	8	0	1.497	2017	Spring	35.85	17.275	32.358	19.142	25.75	15.167	9.435
465	52	7.6934e+06	673087	8	0	4.575	2017	Spring	35.85	17.275	32.358	19.142	25.75	15.167	9.435
466	53	7.69329e+06	673006	8	0	2.572	2017	Spring	35.85	17.275	32.358	19.142	25.75	15.167	9.435
467	54	7.69325e+06	672867	8	2	0.855	2017	Spring	35.85	17.275	32.358	19.142	25.75	15.167	9.435
468	55	7.69308e+06	672831	8	1	3.759	2017	Spring	35.85	17.275	32.358	19.142	25.75	15.167	9.435
469	56	7.69315e+06	672948	8	0	2.767	2017	Spring	35.85	17.275	32.358	19.142	25.75	15.167	9.435
470	57	7.69314e+06	673011	8	0	2.994	2017	Spring	35.85	17.275	32.358	19.142	25.75	15.167	9.435
471	58	7.69324e+06	673134	8	0	4.667	2017	Spring	35.85	17.275	32.358	19.142	25.75	15.167	9.435
472	59	7.69317e+06	672893	8	1	2.789	2017	Spring	35.85	17.275	32.358	19.142	25.75	15.167	9.435
473	1	7.69449e+06	672478	9	1	0	2018	Summer	33.5	18.85	31.241	20.2	25.708	16.5	15.941
474	2	7.69436e+06	672324	9	0	2.273	2018	Summer	33.5	18.85	31.241	20.2	25.708	16.5	15.941
475	3	7.69448e+06	672418	9	0	0	2018	Summer	33.5	18.85	31.241	20.2	25.708	16.5	15.941
476	4	7.69441e+06	672299	9	4	1.124	2018	Summer	33.5	18.85	31.241	20.2	25.708	16.5	15.941
477	5	7.69435e+06	672545	9	4	1.449	2018	Summer	33.5	18.85	31.241	20.2	25.708	16.5	15.941
478	6	7.69465e+06	672200	9	1	3.636	2018	Summer	33.5	18.85	31.241	20.2	25.708	16.5	15.941
479	7	7.69471e+06	672210	9	0	3.448	2018	Summer	33.5	18.85	31.241	20.2	25.708	16.5	15.941
480	8	7.69456e+06	672348	9	1	0.935	2018	Summer	33.5	18.85	31.241	20.2	25.708	16.5	15.941
481	9	7.69441e+06	672549	9	1	0.826	2018	Summer	33.5	18.85	31.241	20.2	25.708	16.5	15.941
482	10	7.69429e+06	672407	9	2	3.614	2018	Summer	33.5	18.85	31.241	20.2	25.708	16.5	15.941
483	11	7.69411e+06	672272	9	5	5.714	2018	Summer	33.5	18.85	31.241	20.2	25.708	16.5	15.941
484	12	7.69411e+06	672387	9	2	5.263	2018	Summer	33.5	18.85	31.241	20.2	25.708	16.5	15.941
485	13	7.6942e+06	672486	9	6	3.252	2018	Summer	33.5	18.85	31.241	20.2	25.708	16.5	15.941
486	14	7.69433e+06	672676	9	0	1.176	2018	Summer	33.5	18.85	31.241	20.2	25.708	16.5	15.941
487	15	7.69406e+06	672406	9	1	4.762	2018	Summer	33.5	18.85	31.241	20.2	25.708	16.5	15.941
488	16	7.69396e+06	672568	9	2	1.613	2018	Summer	33.5	18.85	31.241	20.2	25.708	16.5	15.941
489	17	7.69406e+06	672563	9	3	3.226	2018	Summer	33.5	18.85	31.241	20.2	25.708	16.5	15.941
490	18	7.69372e+06	672505	9	3	0.943	2018	Summer	33.5	18.85	31.241	20.2	25.708	16.5	15.941
491	19	7.69381e+06	672564	9	2	0.741	2018	Summer	33.5	18.85	31.241	20.2	25.708	16.5	15.941
492	20	7.69394e+06	672650	9	0	1.299	2018	Summer	33.5	18.85	31.241	20.2	25.708	16.5	15.941
493	21	7.69394e+06	672800	9	1	3.731	2018	Summer	33.5	18.85	31.241	20.2	25.708	16.5	15.941
494	22	7.69427e+06	672624	9	1	0.709	2018	Summer	33.5	18.85	31.241	20.2	25.708	16.5	15.941
495	23	7.6941e+06	672800	9	1	3.529	2018	Summer	33.5	18.85	31.241	20.2	25.708	16.5	15.941
496	24	7.6942e+06	672831	9	3	4.651	2018	Summer	33.5	18.85	31.241	20.2	25.708	16.5	15.941
497	25	7.69406e+06	672898	9	5	7.792	2018	Summer	33.5	18.85	31.241	20.2	25.708	16.5	15.941
498	26	7.69419e+06	672922	9	0	3.571	2018	Summer	33.5	18.85	31.241	20.2	25.708	16.5	15.941
499	27	7.69423e+06	672783	9	1	3.175	2018	Summer	33.5	18.85	31.241	20.2	25.708	16.5	15.941
500	28	7.69418e+06	672636	9	2	1.681	2018	Summer	33.5	18.85	31.241	20.2	25.708	16.5	15.941
501	29	7.69385e+06	672722	9	0	0.709	2018	Summer	33.5	18.85	31.241	20.2	25.708	16.5	15.941
502	30	7.69421e+06	671930	9	8	0	2018	Summer	33.5	18.85	31.241	20.2	25.708	16.5	15.941
503	31	7.69367e+06	672484	9	3	0	2018	Summer	33.5	18.85	31.241	20.2	25.708	16.5	15.941
504	32	7.69377e+06	672735	9	2	0.585	2018	Summer	33.5	18.85	31.241	20.2	25.708	16.5	15.941
505	33	7.6937e+06	672764	9	10	0.467	2018	Summer	33.5	18.85	31.241	20.2	25.708	16.5	15.941
506	34	7.69377e+06	672888	9	1	0.897	2018	Summer	33.5	18.85	31.241	20.2	25.708	16.5	15.941
507	35	7.69379e+06	672934	9	4	0.571	2018	Summer	33.5	18.85	31.241	20.2	25.708	16.5	15.941
508	36	7.69398e+06	672948	9	1	4.065	2018	Summer	33.5	18.85	31.241	20.2	25.708	16.5	15.941
509	37	7.69388e+06	673056	9	5	2.083	2018	Summer	33.5	18.85	31.241	20.2	25.708	16.5	15.941
510	38	7.69432e+06	672977	9	0	0	2018	Summer	33.5	18.85	31.241	20.2	25.708	16.5	15.941
511	39	7.6947e+06	672373	9	1	1.818	2018	Summer	33.5	18.85	31.241	20.2	25.708	16.5	15.941
512	40	7.69364e+06	673011	9	4	3.553	2018	Summer	33.5	18.85	31.241	20.2	25.708	16.5	15.941
513	41	7.69357e+06	672911	9	1	2.663	2018	Summer	33.5	18.85	31.241	20.2	25.708	16.5	15.941
514	42	7.6935e+06	672700	9	3	1.709	2018	Summer	33.5	18.85	31.241	20.2	25.708	16.5	15.941
515	43	7.69337e+06	672780	9	5	10	2018	Summer	33.5	18.85	31.241	20.2	25.708	16.5	15.941
516	44	7.69344e+06	672860	9	3	6.028	2018	Summer	33.5	18.85	31.241	20.2	25.708	16.5	15.941
517	45	7.6935e+06	673000	9	0	4.016	2018	Summer	33.5	18.85	31.241	20.2	25.708	16.5	15.941
518	46	7.69351e+06	673061	9	7	4.861	2018	Summer	33.5	18.85	31.241	20.2	25.708	16.5	15.941
519	47	7.69347e+06	672905	9	6	5.751	2018	Summer	33.5	18.85	31.241	20.2	25.708	16.5	15.941
520	48	7.69332e+06	672878	9	11	9.934	2018	Summer	33.5	18.85	31.241	20.2	25.708	16.5	15.941
521	49	7.69319e+06	672839	9	12	5.128	2018	Summer	33.5	18.85	31.241	20.2	25.708	16.5	15.941
522	50	7.69327e+06	672931	9	3	7.801	2018	Summer	33.5	18.85	31.241	20.2	25.708	16.5	15.941
523	51	7.69339e+06	672968	9	0	6.977	2018	Summer	33.5	18.85	31.241	20.2	25.708	16.5	15.941
524	52	7.6934e+06	673087	9	2	11.321	2018	Summer	33.5	18.85	31.241	20.2	25.708	16.5	15.941
525	53	7.69329e+06	673006	9	4	4.598	2018	Summer	33.5	18.85	31.241	20.2	25.708	16.5	15.941
526	54	7.69325e+06	672867	9	3	11.719	2018	Summer	33.5	18.85	31.241	20.2	25.708	16.5	15.941
527	55	7.69308e+06	672831	9	8	0.8	2018	Summer	33.5	18.85	31.241	20.2	25.708	16.5	15.941
528	56	7.69315e+06	672948	9	6	0.575	2018	Summer	33.5	18.85	31.241	20.2	25.708	16.5	15.941
529	57	7.69314e+06	673011	9	14	3.96	2018	Summer	33.5	18.85	31.241	20.2	25.708	16.5	15.941
530	58	7.69324e+06	673134	9	1	5.455	2018	Summer	33.5	18.85	31.241	20.2	25.708	16.5	15.941
531	59	7.69317e+06	672893	9	5	3.977	2018	Summer	33.5	18.85	31.241	20.2	25.708	16.5	15.941
532	1	7.69449e+06	672478	10	0	1.754	2018	Autumn	33.675	13.7	30.408	17.908	24.166	9.667	2.583
533	2	7.69436e+06	672324	10	2	0.769	2018	Autumn	33.675	13.7	30.408	17.908	24.166	9.667	2.583
534	3	7.69448e+06	672418	10	2	1.408	2018	Autumn	33.675	13.7	30.408	17.908	24.166	9.667	2.583
535	4	7.69441e+06	672299	10	0	0.893	2018	Autumn	33.675	13.7	30.408	17.908	24.166	9.667	2.583
536	5	7.69435e+06	672545	10	1	3.289	2018	Autumn	33.675	13.7	30.408	17.908	24.166	9.667	2.583
537	6	7.69465e+06	672200	10	1	2	2018	Autumn	33.675	13.7	30.408	17.908	24.166	9.667	2.583
538	7	7.69471e+06	672210	10	0	1.818	2018	Autumn	33.675	13.7	30.408	17.908	24.166	9.667	2.583
539	8	7.69456e+06	672348	10	0	2.247	2018	Autumn	33.675	13.7	30.408	17.908	24.166	9.667	2.583
540	9	7.69441e+06	672549	10	1	1.563	2018	Autumn	33.675	13.7	30.408	17.908	24.166	9.667	2.583
541	10	7.69429e+06	672407	10	2	0.787	2018	Autumn	33.675	13.7	30.408	17.908	24.166	9.667	2.583
542	11	7.69411e+06	672272	10	1	1.149	2018	Autumn	33.675	13.7	30.408	17.908	24.166	9.667	2.583
543	12	7.69411e+06	672387	10	3	0.667	2018	Autumn	33.675	13.7	30.408	17.908	24.166	9.667	2.583
544	13	7.6942e+06	672486	10	9	2.632	2018	Autumn	33.675	13.7	30.408	17.908	24.166	9.667	2.583
545	14	7.69433e+06	672676	10	1	2.857	2018	Autumn	33.675	13.7	30.408	17.908	24.166	9.667	2.583
546	15	7.69406e+06	672406	10	0	1.563	2018	Autumn	33.675	13.7	30.408	17.908	24.166	9.667	2.583
547	16	7.69396e+06	672568	10	0	0.909	2018	Autumn	33.675	13.7	30.408	17.908	24.166	9.667	2.583
548	17	7.69406e+06	672563	10	1	0.962	2018	Autumn	33.675	13.7	30.408	17.908	24.166	9.667	2.583
549	18	7.69372e+06	672505	10	0	0	2018	Autumn	33.675	13.7	30.408	17.908	24.166	9.667	2.583
550	19	7.69381e+06	672564	10	2	0.943	2018	Autumn	33.675	13.7	30.408	17.908	24.166	9.667	2.583
551	20	7.69394e+06	672650	10	0	0.877	2018	Autumn	33.675	13.7	30.408	17.908	24.166	9.667	2.583
552	21	7.69394e+06	672800	10	2	0.797	2018	Autumn	33.675	13.7	30.408	17.908	24.166	9.667	2.583
553	22	7.69427e+06	672624	10	0	3.196	2018	Autumn	33.675	13.7	30.408	17.908	24.166	9.667	2.583
554	23	7.6941e+06	672800	10	0	0	2018	Autumn	33.675	13.7	30.408	17.908	24.166	9.667	2.583
555	24	7.6942e+06	672831	10	0	0	2018	Autumn	33.675	13.7	30.408	17.908	24.166	9.667	2.583
556	25	7.69406e+06	672898	10	4	0.617	2018	Autumn	33.675	13.7	30.408	17.908	24.166	9.667	2.583
557	26	7.69419e+06	672922	10	0	0	2018	Autumn	33.675	13.7	30.408	17.908	24.166	9.667	2.583
558	27	7.69423e+06	672783	10	1	2.667	2018	Autumn	33.675	13.7	30.408	17.908	24.166	9.667	2.583
559	28	7.69418e+06	672636	10	4	3.75	2018	Autumn	33.675	13.7	30.408	17.908	24.166	9.667	2.583
560	29	7.69385e+06	672722	10	0	1.005	2018	Autumn	33.675	13.7	30.408	17.908	24.166	9.667	2.583
561	30	7.69421e+06	671930	10	1	0	2018	Autumn	33.675	13.7	30.408	17.908	24.166	9.667	2.583
562	31	7.69367e+06	672484	10	0	0	2018	Autumn	33.675	13.7	30.408	17.908	24.166	9.667	2.583
563	32	7.69377e+06	672735	10	0	0.518	2018	Autumn	33.675	13.7	30.408	17.908	24.166	9.667	2.583
564	33	7.6937e+06	672764	10	4	1.215	2018	Autumn	33.675	13.7	30.408	17.908	24.166	9.667	2.583
565	34	7.69377e+06	672888	10	2	1.024	2018	Autumn	33.675	13.7	30.408	17.908	24.166	9.667	2.583
566	35	7.69379e+06	672934	10	1	0.966	2018	Autumn	33.675	13.7	30.408	17.908	24.166	9.667	2.583
567	36	7.69398e+06	672948	10	3	0.565	2018	Autumn	33.675	13.7	30.408	17.908	24.166	9.667	2.583
568	37	7.69388e+06	673056	10	0	1.563	2018	Autumn	33.675	13.7	30.408	17.908	24.166	9.667	2.583
569	38	7.69432e+06	672977	10	0	0	2018	Autumn	33.675	13.7	30.408	17.908	24.166	9.667	2.583
570	39	7.6947e+06	672373	10	3	2.439	2018	Autumn	33.675	13.7	30.408	17.908	24.166	9.667	2.583
571	40	7.69364e+06	673011	10	2	0.465	2018	Autumn	33.675	13.7	30.408	17.908	24.166	9.667	2.583
572	41	7.69357e+06	672911	10	0	0.647	2018	Autumn	33.675	13.7	30.408	17.908	24.166	9.667	2.583
573	42	7.6935e+06	672700	10	0	0	2018	Autumn	33.675	13.7	30.408	17.908	24.166	9.667	2.583
574	43	7.69337e+06	672780	10	8	3.608	2018	Autumn	33.675	13.7	30.408	17.908	24.166	9.667	2.583
575	44	7.69344e+06	672860	10	1	2.724	2018	Autumn	33.675	13.7	30.408	17.908	24.166	9.667	2.583
576	45	7.6935e+06	673000	10	1	0.437	2018	Autumn	33.675	13.7	30.408	17.908	24.166	9.667	2.583
577	46	7.69351e+06	673061	10	2	0	2018	Autumn	33.675	13.7	30.408	17.908	24.166	9.667	2.583
578	47	7.69347e+06	672905	10	1	1.779	2018	Autumn	33.675	13.7	30.408	17.908	24.166	9.667	2.583
579	48	7.69332e+06	672878	10	0	3.721	2018	Autumn	33.675	13.7	30.408	17.908	24.166	9.667	2.583
580	49	7.69319e+06	672839	10	0	4.908	2018	Autumn	33.675	13.7	30.408	17.908	24.166	9.667	2.583
581	50	7.69327e+06	672931	10	0	3.203	2018	Autumn	33.675	13.7	30.408	17.908	24.166	9.667	2.583
582	51	7.69339e+06	672968	10	5	1.075	2018	Autumn	33.675	13.7	30.408	17.908	24.166	9.667	2.583
583	52	7.6934e+06	673087	10	4	0.532	2018	Autumn	33.675	13.7	30.408	17.908	24.166	9.667	2.583
584	53	7.69329e+06	673006	10	0	1.618	2018	Autumn	33.675	13.7	30.408	17.908	24.166	9.667	2.583
585	54	7.69325e+06	672867	10	3	4.969	2018	Autumn	33.675	13.7	30.408	17.908	24.166	9.667	2.583
586	55	7.69308e+06	672831	10	3	3.306	2018	Autumn	33.675	13.7	30.408	17.908	24.166	9.667	2.583
587	56	7.69315e+06	672948	10	3	3.689	2018	Autumn	33.675	13.7	30.408	17.908	24.166	9.667	2.583
588	57	7.69314e+06	673011	10	3	2.439	2018	Autumn	33.675	13.7	30.408	17.908	24.166	9.667	2.583
589	58	7.69324e+06	673134	10	7	3.488	2018	Autumn	33.675	13.7	30.408	17.908	24.166	9.667	2.583
590	59	7.69317e+06	672893	10	1	4.785	2018	Autumn	33.675	13.7	30.408	17.908	24.166	9.667	2.583
591	1	7.69449e+06	672478	11	0	0.917	2018	Winter	31.275	12.175	29.358	14.258	21.8	7.25	1.015
592	2	7.69436e+06	672324	11	2	0	2018	Winter	31.275	12.175	29.358	14.258	21.8	7.25	1.015
593	3	7.69448e+06	672418	11	1	0.87	2018	Winter	31.275	12.175	29.358	14.258	21.8	7.25	1.015
594	4	7.69441e+06	672299	11	1	0.98	2018	Winter	31.275	12.175	29.358	14.258	21.8	7.25	1.015
595	5	7.69435e+06	672545	11	0	0.735	2018	Winter	31.275	12.175	29.358	14.258	21.8	7.25	1.015
596	6	7.69465e+06	672200	11	0	0	2018	Winter	31.275	12.175	29.358	14.258	21.8	7.25	1.015
597	7	7.69471e+06	672210	11	0	0	2018	Winter	31.275	12.175	29.358	14.258	21.8	7.25	1.015
598	8	7.69456e+06	672348	11	0	0.943	2018	Winter	31.275	12.175	29.358	14.258	21.8	7.25	1.015
599	9	7.69441e+06	672549	11	0	0	2018	Winter	31.275	12.175	29.358	14.258	21.8	7.25	1.015
600	10	7.69429e+06	672407	11	2	0	2018	Winter	31.275	12.175	29.358	14.258	21.8	7.25	1.015
601	11	7.69411e+06	672272	11	0	2.632	2018	Winter	31.275	12.175	29.358	14.258	21.8	7.25	1.015
602	12	7.69411e+06	672387	11	0	1.538	2018	Winter	31.275	12.175	29.358	14.258	21.8	7.25	1.015
603	13	7.6942e+06	672486	11	0	0.82	2018	Winter	31.275	12.175	29.358	14.258	21.8	7.25	1.015
604	14	7.69433e+06	672676	11	0	0.99	2018	Winter	31.275	12.175	29.358	14.258	21.8	7.25	1.015
605	15	7.69406e+06	672406	11	0	1.575	2018	Winter	31.275	12.175	29.358	14.258	21.8	7.25	1.015
606	16	7.69396e+06	672568	11	0	0	2018	Winter	31.275	12.175	29.358	14.258	21.8	7.25	1.015
607	17	7.69406e+06	672563	11	0	0	2018	Winter	31.275	12.175	29.358	14.258	21.8	7.25	1.015
608	18	7.69372e+06	672505	11	0	0	2018	Winter	31.275	12.175	29.358	14.258	21.8	7.25	1.015
609	19	7.69381e+06	672564	11	0	0	2018	Winter	31.275	12.175	29.358	14.258	21.8	7.25	1.015
610	20	7.69394e+06	672650	11	2	0	2018	Winter	31.275	12.175	29.358	14.258	21.8	7.25	1.015
611	21	7.69394e+06	672800	11	0	0.699	2018	Winter	31.275	12.175	29.358	14.258	21.8	7.25	1.015
612	22	7.69427e+06	672624	11	1	0.676	2018	Winter	31.275	12.175	29.358	14.258	21.8	7.25	1.015
613	23	7.6941e+06	672800	11	2	0.833	2018	Winter	31.275	12.175	29.358	14.258	21.8	7.25	1.015
614	24	7.6942e+06	672831	11	0	1.563	2018	Winter	31.275	12.175	29.358	14.258	21.8	7.25	1.015
615	25	7.69406e+06	672898	11	1	0.68	2018	Winter	31.275	12.175	29.358	14.258	21.8	7.25	1.015
616	26	7.69419e+06	672922	11	0	1.887	2018	Winter	31.275	12.175	29.358	14.258	21.8	7.25	1.015
617	27	7.69423e+06	672783	11	0	1.064	2018	Winter	31.275	12.175	29.358	14.258	21.8	7.25	1.015
618	28	7.69418e+06	672636	11	1	0.763	2018	Winter	31.275	12.175	29.358	14.258	21.8	7.25	1.015
619	29	7.69385e+06	672722	11	0	0.649	2018	Winter	31.275	12.175	29.358	14.258	21.8	7.25	1.015
620	30	7.69421e+06	671930	11	0	0	2018	Winter	31.275	12.175	29.358	14.258	21.8	7.25	1.015
621	31	7.69367e+06	672484	11	0	0	2018	Winter	31.275	12.175	29.358	14.258	21.8	7.25	1.015
622	32	7.69377e+06	672735	11	0	0.546	2018	Winter	31.275	12.175	29.358	14.258	21.8	7.25	1.015
623	33	7.6937e+06	672764	11	2	0.488	2018	Winter	31.275	12.175	29.358	14.258	21.8	7.25	1.015
624	34	7.69377e+06	672888	11	0	1.235	2018	Winter	31.275	12.175	29.358	14.258	21.8	7.25	1.015
625	35	7.69379e+06	672934	11	2	0.676	2018	Winter	31.275	12.175	29.358	14.258	21.8	7.25	1.015
626	36	7.69398e+06	672948	11	2	0	2018	Winter	31.275	12.175	29.358	14.258	21.8	7.25	1.015
627	37	7.69388e+06	673056	11	1	0	2018	Winter	31.275	12.175	29.358	14.258	21.8	7.25	1.015
628	38	7.69432e+06	672977	11	1	0	2018	Winter	31.275	12.175	29.358	14.258	21.8	7.25	1.015
629	39	7.6947e+06	672373	11	3	0	2018	Winter	31.275	12.175	29.358	14.258	21.8	7.25	1.015
630	40	7.69364e+06	673011	11	0	2.128	2018	Winter	31.275	12.175	29.358	14.258	21.8	7.25	1.015
631	41	7.69357e+06	672911	11	2	1.25	2018	Winter	31.275	12.175	29.358	14.258	21.8	7.25	1.015
632	42	7.6935e+06	672700	11	1	0	2018	Winter	31.275	12.175	29.358	14.258	21.8	7.25	1.015
633	43	7.69337e+06	672780	11	0	0	2018	Winter	31.275	12.175	29.358	14.258	21.8	7.25	1.015
634	44	7.69344e+06	672860	11	1	0.382	2018	Winter	31.275	12.175	29.358	14.258	21.8	7.25	1.015
635	45	7.6935e+06	673000	11	0	1.21	2018	Winter	31.275	12.175	29.358	14.258	21.8	7.25	1.015
636	46	7.69351e+06	673061	11	0	1.418	2018	Winter	31.275	12.175	29.358	14.258	21.8	7.25	1.015
637	47	7.69347e+06	672905	11	0	0.692	2018	Winter	31.275	12.175	29.358	14.258	21.8	7.25	1.015
638	48	7.69332e+06	672878	11	1	0	2018	Winter	31.275	12.175	29.358	14.258	21.8	7.25	1.015
639	49	7.69319e+06	672839	11	0	0.417	2018	Winter	31.275	12.175	29.358	14.258	21.8	7.25	1.015
640	50	7.69327e+06	672931	11	1	0	2018	Winter	31.275	12.175	29.358	14.258	21.8	7.25	1.015
641	51	7.69339e+06	672968	11	0	0.386	2018	Winter	31.275	12.175	29.358	14.258	21.8	7.25	1.015
642	52	7.6934e+06	673087	11	0	0.813	2018	Winter	31.275	12.175	29.358	14.258	21.8	7.25	1.015
643	53	7.69329e+06	673006	11	2	0	2018	Winter	31.275	12.175	29.358	14.258	21.8	7.25	1.015
644	54	7.69325e+06	672867	11	1	0	2018	Winter	31.275	12.175	29.358	14.258	21.8	7.25	1.015
645	55	7.69308e+06	672831	11	0	0.694	2018	Winter	31.275	12.175	29.358	14.258	21.8	7.25	1.015
646	56	7.69315e+06	672948	11	0	0.364	2018	Winter	31.275	12.175	29.358	14.258	21.8	7.25	1.015
647	57	7.69314e+06	673011	11	1	0	2018	Winter	31.275	12.175	29.358	14.258	21.8	7.25	1.015
648	58	7.69324e+06	673134	11	1	0	2018	Winter	31.275	12.175	29.358	14.258	21.8	7.25	1.015
649	59	7.69317e+06	672893	11	1	0.365	2018	Winter	31.275	12.175	29.358	14.258	21.8	7.25	1.015
650	1	7.69449e+06	672478	12	2	0	2018	Spring	34.825	15.05	30.258	18.083	24.183	12.416	11.985
651	2	7.69436e+06	672324	12	1	0	2018	Spring	34.825	15.05	30.258	18.083	24.183	12.416	11.985
652	3	7.69448e+06	672418	12	4	0	2018	Spring	34.825	15.05	30.258	18.083	24.183	12.416	11.985
653	4	7.69441e+06	672299	12	1	0	2018	Spring	34.825	15.05	30.258	18.083	24.183	12.416	11.985
654	5	7.69435e+06	672545	12	2	0.781	2018	Spring	34.825	15.05	30.258	18.083	24.183	12.416	11.985
655	6	7.69465e+06	672200	12	3	0	2018	Spring	34.825	15.05	30.258	18.083	24.183	12.416	11.985
656	7	7.69471e+06	672210	12	0	0	2018	Spring	34.825	15.05	30.258	18.083	24.183	12.416	11.985
657	8	7.69456e+06	672348	12	2	0	2018	Spring	34.825	15.05	30.258	18.083	24.183	12.416	11.985
658	9	7.69441e+06	672549	12	2	0	2018	Spring	34.825	15.05	30.258	18.083	24.183	12.416	11.985
659	10	7.69429e+06	672407	12	7	0	2018	Spring	34.825	15.05	30.258	18.083	24.183	12.416	11.985
660	11	7.69411e+06	672272	12	1	1.887	2018	Spring	34.825	15.05	30.258	18.083	24.183	12.416	11.985
661	12	7.69411e+06	672387	12	9	0.943	2018	Spring	34.825	15.05	30.258	18.083	24.183	12.416	11.985
662	13	7.6942e+06	672486	12	4	0.769	2018	Spring	34.825	15.05	30.258	18.083	24.183	12.416	11.985
663	14	7.69433e+06	672676	12	3	0.962	2018	Spring	34.825	15.05	30.258	18.083	24.183	12.416	11.985
664	15	7.69406e+06	672406	12	0	1.087	2018	Spring	34.825	15.05	30.258	18.083	24.183	12.416	11.985
665	16	7.69396e+06	672568	12	2	3.333	2018	Spring	34.825	15.05	30.258	18.083	24.183	12.416	11.985
666	17	7.69406e+06	672563	12	0	2.105	2018	Spring	34.825	15.05	30.258	18.083	24.183	12.416	11.985
667	18	7.69372e+06	672505	12	0	0	2018	Spring	34.825	15.05	30.258	18.083	24.183	12.416	11.985
668	19	7.69381e+06	672564	12	2	1.786	2018	Spring	34.825	15.05	30.258	18.083	24.183	12.416	11.985
669	20	7.69394e+06	672650	12	0	3.261	2018	Spring	34.825	15.05	30.258	18.083	24.183	12.416	11.985
670	21	7.69394e+06	672800	12	0	1.695	2018	Spring	34.825	15.05	30.258	18.083	24.183	12.416	11.985
671	22	7.69427e+06	672624	12	2	0.719	2018	Spring	34.825	15.05	30.258	18.083	24.183	12.416	11.985
672	23	7.6941e+06	672800	12	5	0.613	2018	Spring	34.825	15.05	30.258	18.083	24.183	12.416	11.985
673	24	7.6942e+06	672831	12	0	1.235	2018	Spring	34.825	15.05	30.258	18.083	24.183	12.416	11.985
674	25	7.69406e+06	672898	12	4	0.826	2018	Spring	34.825	15.05	30.258	18.083	24.183	12.416	11.985
675	26	7.69419e+06	672922	12	1	1.613	2018	Spring	34.825	15.05	30.258	18.083	24.183	12.416	11.985
676	27	7.69423e+06	672783	12	1	0	2018	Spring	34.825	15.05	30.258	18.083	24.183	12.416	11.985
677	28	7.69418e+06	672636	12	0	0.826	2018	Spring	34.825	15.05	30.258	18.083	24.183	12.416	11.985
678	29	7.69385e+06	672722	12	1	2.759	2018	Spring	34.825	15.05	30.258	18.083	24.183	12.416	11.985
679	30	7.69421e+06	671930	12	1	0	2018	Spring	34.825	15.05	30.258	18.083	24.183	12.416	11.985
680	31	7.69367e+06	672484	12	3	0	2018	Spring	34.825	15.05	30.258	18.083	24.183	12.416	11.985
681	32	7.69377e+06	672735	12	2	1.435	2018	Spring	34.825	15.05	30.258	18.083	24.183	12.416	11.985
682	33	7.6937e+06	672764	12	9	0.977	2018	Spring	34.825	15.05	30.258	18.083	24.183	12.416	11.985
683	34	7.69377e+06	672888	12	1	0.717	2018	Spring	34.825	15.05	30.258	18.083	24.183	12.416	11.985
684	35	7.69379e+06	672934	12	7	0	2018	Spring	34.825	15.05	30.258	18.083	24.183	12.416	11.985
685	36	7.69398e+06	672948	12	1	0.704	2018	Spring	34.825	15.05	30.258	18.083	24.183	12.416	11.985
686	37	7.69388e+06	673056	12	2	0	2018	Spring	34.825	15.05	30.258	18.083	24.183	12.416	11.985
687	38	7.69432e+06	672977	12	2	0	2018	Spring	34.825	15.05	30.258	18.083	24.183	12.416	11.985
688	39	7.6947e+06	672373	12	1	0	2018	Spring	34.825	15.05	30.258	18.083	24.183	12.416	11.985
689	40	7.69364e+06	673011	12	0	1.149	2018	Spring	34.825	15.05	30.258	18.083	24.183	12.416	11.985
690	41	7.69357e+06	672911	12	3	0.962	2018	Spring	34.825	15.05	30.258	18.083	24.183	12.416	11.985
691	42	7.6935e+06	672700	12	2	5.031	2018	Spring	34.825	15.05	30.258	18.083	24.183	12.416	11.985
692	43	7.69337e+06	672780	12	2	5.921	2018	Spring	34.825	15.05	30.258	18.083	24.183	12.416	11.985
693	44	7.69344e+06	672860	12	0	2.273	2018	Spring	34.825	15.05	30.258	18.083	24.183	12.416	11.985
694	45	7.6935e+06	673000	12	7	2.825	2018	Spring	34.825	15.05	30.258	18.083	24.183	12.416	11.985
695	46	7.69351e+06	673061	12	3	0	2018	Spring	34.825	15.05	30.258	18.083	24.183	12.416	11.985
696	47	7.69347e+06	672905	12	0	1.619	2018	Spring	34.825	15.05	30.258	18.083	24.183	12.416	11.985
697	48	7.69332e+06	672878	12	0	1.212	2018	Spring	34.825	15.05	30.258	18.083	24.183	12.416	11.985
698	49	7.69319e+06	672839	12	0	0.69	2018	Spring	34.825	15.05	30.258	18.083	24.183	12.416	11.985
699	50	7.69327e+06	672931	12	2	4.255	2018	Spring	34.825	15.05	30.258	18.083	24.183	12.416	11.985
700	51	7.69339e+06	672968	12	2	2.312	2018	Spring	34.825	15.05	30.258	18.083	24.183	12.416	11.985
701	52	7.6934e+06	673087	12	1	3.333	2018	Spring	34.825	15.05	30.258	18.083	24.183	12.416	11.985
702	53	7.69329e+06	673006	12	3	5.455	2018	Spring	34.825	15.05	30.258	18.083	24.183	12.416	11.985
703	54	7.69325e+06	672867	12	1	0.746	2018	Spring	34.825	15.05	30.258	18.083	24.183	12.416	11.985
704	55	7.69308e+06	672831	12	0	1.01	2018	Spring	34.825	15.05	30.258	18.083	24.183	12.416	11.985
705	56	7.69315e+06	672948	12	1	3.093	2018	Spring	34.825	15.05	30.258	18.083	24.183	12.416	11.985
706	57	7.69314e+06	673011	12	0	4.286	2018	Spring	34.825	15.05	30.258	18.083	24.183	12.416	11.985
707	58	7.69324e+06	673134	12	2	3.371	2018	Spring	34.825	15.05	30.258	18.083	24.183	12.416	11.985
708	59	7.69317e+06	672893	12	2	2.747	2018	Spring	34.825	15.05	30.258	18.083	24.183	12.416	11.985
709	1	7.69449e+06	672478	13	1	0	2019	Summer	35.625	18.25	32.566	20.516	26.541	15.83	7.102
710	2	7.69436e+06	672324	13	0	0.84	2019	Summer	35.625	18.25	32.566	20.516	26.541	15.83	7.102
711	3	7.69448e+06	672418	13	1	0	2019	Summer	35.625	18.25	32.566	20.516	26.541	15.83	7.102
712	4	7.69441e+06	672299	13	0	0.833	2019	Summer	35.625	18.25	32.566	20.516	26.541	15.83	7.102
713	5	7.69435e+06	672545	13	0	0.806	2019	Summer	35.625	18.25	32.566	20.516	26.541	15.83	7.102
714	6	7.69465e+06	672200	13	0	5.882	2019	Summer	35.625	18.25	32.566	20.516	26.541	15.83	7.102
715	7	7.69471e+06	672210	13	6	5.556	2019	Summer	35.625	18.25	32.566	20.516	26.541	15.83	7.102
716	8	7.69456e+06	672348	13	0	0	2019	Summer	35.625	18.25	32.566	20.516	26.541	15.83	7.102
717	9	7.69441e+06	672549	13	4	0.758	2019	Summer	35.625	18.25	32.566	20.516	26.541	15.83	7.102
718	10	7.69429e+06	672407	13	3	2.273	2019	Summer	35.625	18.25	32.566	20.516	26.541	15.83	7.102
719	11	7.69411e+06	672272	13	0	3.077	2019	Summer	35.625	18.25	32.566	20.516	26.541	15.83	7.102
720	12	7.69411e+06	672387	13	2	1.942	2019	Summer	35.625	18.25	32.566	20.516	26.541	15.83	7.102
721	13	7.6942e+06	672486	13	1	1.389	2019	Summer	35.625	18.25	32.566	20.516	26.541	15.83	7.102
722	14	7.69433e+06	672676	13	4	0.847	2019	Summer	35.625	18.25	32.566	20.516	26.541	15.83	7.102
723	15	7.69406e+06	672406	13	1	1.163	2019	Summer	35.625	18.25	32.566	20.516	26.541	15.83	7.102
724	16	7.69396e+06	672568	13	2	0	2019	Summer	35.625	18.25	32.566	20.516	26.541	15.83	7.102
725	17	7.69406e+06	672563	13	1	1.282	2019	Summer	35.625	18.25	32.566	20.516	26.541	15.83	7.102
726	18	7.69372e+06	672505	13	1	0	2019	Summer	35.625	18.25	32.566	20.516	26.541	15.83	7.102
727	19	7.69381e+06	672564	13	0	1.053	2019	Summer	35.625	18.25	32.566	20.516	26.541	15.83	7.102
728	20	7.69394e+06	672650	13	4	0	2019	Summer	35.625	18.25	32.566	20.516	26.541	15.83	7.102
729	21	7.69394e+06	672800	13	2	0.654	2019	Summer	35.625	18.25	32.566	20.516	26.541	15.83	7.102
730	22	7.69427e+06	672624	13	2	1.818	2019	Summer	35.625	18.25	32.566	20.516	26.541	15.83	7.102
731	23	7.6941e+06	672800	13	0	3.15	2019	Summer	35.625	18.25	32.566	20.516	26.541	15.83	7.102
732	24	7.6942e+06	672831	13	1	2.857	2019	Summer	35.625	18.25	32.566	20.516	26.541	15.83	7.102
733	25	7.69406e+06	672898	13	1	3.529	2019	Summer	35.625	18.25	32.566	20.516	26.541	15.83	7.102
734	26	7.69419e+06	672922	13	0	3.409	2019	Summer	35.625	18.25	32.566	20.516	26.541	15.83	7.102
735	27	7.69423e+06	672783	13	2	1.905	2019	Summer	35.625	18.25	32.566	20.516	26.541	15.83	7.102
736	28	7.69418e+06	672636	13	0	1.075	2019	Summer	35.625	18.25	32.566	20.516	26.541	15.83	7.102
737	29	7.69385e+06	672722	13	1	0.538	2019	Summer	35.625	18.25	32.566	20.516	26.541	15.83	7.102
738	30	7.69421e+06	671930	13	0	0	2019	Summer	35.625	18.25	32.566	20.516	26.541	15.83	7.102
739	31	7.69367e+06	672484	13	2	0	2019	Summer	35.625	18.25	32.566	20.516	26.541	15.83	7.102
740	32	7.69377e+06	672735	13	2	0.45	2019	Summer	35.625	18.25	32.566	20.516	26.541	15.83	7.102
741	33	7.6937e+06	672764	13	0	0.369	2019	Summer	35.625	18.25	32.566	20.516	26.541	15.83	7.102
742	34	7.69377e+06	672888	13	1	0	2019	Summer	35.625	18.25	32.566	20.516	26.541	15.83	7.102
743	35	7.69379e+06	672934	13	1	0	2019	Summer	35.625	18.25	32.566	20.516	26.541	15.83	7.102
744	36	7.69398e+06	672948	13	0	2.475	2019	Summer	35.625	18.25	32.566	20.516	26.541	15.83	7.102
745	37	7.69388e+06	673056	13	1	1.266	2019	Summer	35.625	18.25	32.566	20.516	26.541	15.83	7.102
746	38	7.69432e+06	672977	13	1	0	2019	Summer	35.625	18.25	32.566	20.516	26.541	15.83	7.102
747	39	7.6947e+06	672373	13	3	7.143	2019	Summer	35.625	18.25	32.566	20.516	26.541	15.83	7.102
748	40	7.69364e+06	673011	13	1	2.976	2019	Summer	35.625	18.25	32.566	20.516	26.541	15.83	7.102
749	41	7.69357e+06	672911	13	0	3.793	2019	Summer	35.625	18.25	32.566	20.516	26.541	15.83	7.102
750	42	7.6935e+06	672700	13	4	1.316	2019	Summer	35.625	18.25	32.566	20.516	26.541	15.83	7.102
751	43	7.69337e+06	672780	13	0	1.974	2019	Summer	35.625	18.25	32.566	20.516	26.541	15.83	7.102
752	44	7.69344e+06	672860	13	1	3.802	2019	Summer	35.625	18.25	32.566	20.516	26.541	15.83	7.102
753	45	7.6935e+06	673000	13	2	4.762	2019	Summer	35.625	18.25	32.566	20.516	26.541	15.83	7.102
754	46	7.69351e+06	673061	13	3	5.556	2019	Summer	35.625	18.25	32.566	20.516	26.541	15.83	7.102
755	47	7.69347e+06	672905	13	0	3.321	2019	Summer	35.625	18.25	32.566	20.516	26.541	15.83	7.102
756	48	7.69332e+06	672878	13	0	1.493	2019	Summer	35.625	18.25	32.566	20.516	26.541	15.83	7.102
757	49	7.69319e+06	672839	13	1	3.659	2019	Summer	35.625	18.25	32.566	20.516	26.541	15.83	7.102
758	50	7.69327e+06	672931	13	0	3.077	2019	Summer	35.625	18.25	32.566	20.516	26.541	15.83	7.102
759	51	7.69339e+06	672968	13	0	3.5	2019	Summer	35.625	18.25	32.566	20.516	26.541	15.83	7.102
760	52	7.6934e+06	673087	13	1	0	2019	Summer	35.625	18.25	32.566	20.516	26.541	15.83	7.102
761	53	7.69329e+06	673006	13	0	0	2019	Summer	35.625	18.25	32.566	20.516	26.541	15.83	7.102
762	54	7.69325e+06	672867	13	3	1.17	2019	Summer	35.625	18.25	32.566	20.516	26.541	15.83	7.102
763	55	7.69308e+06	672831	13	1	3.636	2019	Summer	35.625	18.25	32.566	20.516	26.541	15.83	7.102
764	56	7.69315e+06	672948	13	2	2.646	2019	Summer	35.625	18.25	32.566	20.516	26.541	15.83	7.102
765	57	7.69314e+06	673011	13	0	2.92	2019	Summer	35.625	18.25	32.566	20.516	26.541	15.83	7.102
766	58	7.69324e+06	673134	13	0	0	2019	Summer	35.625	18.25	32.566	20.516	26.541	15.83	7.102
767	59	7.69317e+06	672893	13	0	3.191	2019	Summer	35.625	18.25	32.566	20.516	26.541	15.83	7.102

## Sheet: dictionary
Variable	name
num	order number
ID	Trap ID
LAT_UTM	Latitude in UTM
LONG_UTM	Longitude in UTM
ID.season	ID for season and year
adults	number of female adult Aedes aegypti mosquitoes by trap, season and year
BI	Breteau index measured in the 150 m buffers around the traps by season
Year	Year
Season	Season
Temp_Max	absolute maximum temperature in the season and year
Temp_Min	absolute minimum temperature in the season and year
Media_Max	average maximum temperature in the season and year
Media_Min	average minimum temperature in the season and year
Temp_Media	average temperature in the season and year
Evapo_Media	average evapotranspiration in the season and year
Precip_Media_Dia	average daily precipitation in the season and year
